# Supplementary material for: Complete fold annotation of the human proteome using a novel structural feature space
Source: Sci Rep. 2017 Apr 13;7:46321. doi: 10.1038/srep46321 (PMC5390313; doi:10.1038/srep46321)
Supplement: Supplementary Table S1 [file srep46321-s1.xls]

## Sheet: Human_domains_fold_predictions
GeneID	DomainID	Start	End	PredFold	NNDistance	Confidence
AKR1B1	1043302	1	316	c.1	4.59798	High
ACTR3	1044090	1	418	c.55	19.1889	Low
ATOX1	1044291	1	68	d.58	12.6782	High
gi|4505593	1048775	1	146	g.3	19.5076	Low
gi|3493319	1048974	1	134	d.104	19.5507	Low
P04207	1049098	1	129	b.29	20.4254	Low
P23083	1050012	1	117	b.1	13.5183	High
KRTAP9-9	1050069	1	111	g.3	15.0777	High
KRTAP4-1	1050070	1	127	g.3	13.6515	High
ZNF45	1050359	1	56	g.37	15.2567	High
ZNF708	1050360	1	56	g.37	16.8777	High
ZNF17	1050361	1	56	g.39	16.8362	High
ZNF18	1050362	1	56	g.37	15.0078	High
ZNF182	1050363	1	56	g.37	13.304	High
ZNF224	1050364	1	56	g.37	14.1493	High
GAS8-AS1	1052234	1	125	g.3	18.4546	Low
POLE4	1054916	1	117	a.22	11.874	High
CXCL6	1054921	1	114	d.9	10.9579	High
SRP14	1054935	1	136	d.49	7.93314	High
KRTAP12-1	1057152	1	96	g.46	14.1471	High
CCL25	1057785	1	150	d.9	14.9363	High
HIST1H2AB	1057988	1	130	a.22	12.4363	High
ZNF26	1058127	1	56	g.37	14.9827	High
ZNF551	1058128	1	56	g.37	14.6426	High
ZNF32	1058129	1	52	g.37	13.1475	High
SPRR2E	1060061	1	72	g.46	16.9761	High
gi|8393159	1061264	1	146	a.39	9.48996	High
gi|54781377	1061267	1	142	g.52	14.4292	High
CARD18	1063860	1	90	a.77	7.26921	High
UBE2V2	1064068	1	145	d.20	9.7089	High
PIN4	1064222	1	131	d.26	7.89358	High
IGKV1D-16	1064273	1	117	d.17	20.5344	Low
VAMP8	1064710	1	100	a.29	19.6773	Low
RPL35A	1064740	1	110	b.40	15.4896	High
PAM16	1064794	53	125	a.2	15.5451	High
CXCL5	1064851	1	114	d.9	11.7301	High
FKBP1B	1065079	1	108	d.26	9.93539	High
VAMP5	1065504	1	116	a.48	21.1549	Low
gi|40548375	1065569	1	128	b.63	12.5466	High
VAMP1	1065570	1	118	a.29	19.5729	Low
VAMP3	1065602	1	100	a.48	19.7936	Low
CXCL3	1065747	1	107	d.9	14.6744	High
PDE6D	1065816	1	150	b.1	4.20883	High
KRTAP5-6	1065834	1	129	g.3	12.0233	High
gi|4502989	1065876	1	83	f.23	11.5255	High
SPRR1B	1066093	1	89	g.3	19.9211	Low
gi|4507699	1066127	1	138	g.17	20.6894	Low
ATG12	1066213	1	140	d.15	13.9142	High
AIF1	1066268	1	147	a.39	15.2641	High
CCL23	1066328	1	120	d.9	16.4923	High
gi|55664324	1066422	1	91	d.58	20.1979	Low
gi|2708820	1067020	1	79	f.23	11.1754	High
gi|4826720	1067027	1	132	b.60	11.2479	High
HMGN1	1067049	1	100	g.3	17.8972	Low
NDUFA3	1067056	1	84	f.23	15.792	High
CXCL2	1067057	1	107	d.9	15.6325	High
SUMO3	1067058	1	103	d.15	11.9817	High
SPEG	1067059	1	113	b.1	8.03957	High
P04433	1067093	1	115	d.136	20.2048	Low
P04434	1067094	1	116	b.29	20.1226	Low
gi|15928850	1067158	1	142	d.17	18.7501	Low
gi|13435966	1067279	1	139	d.82	0	High
gi|28866960	1067298	1	61	g.46	6.28123	High
MT1G	1067301	1	61	g.46	6.04913	High
gi|119619889	1067302	1	56	f.23	13.981	High
gi|119619889	1067303	57	145	a.64	11.336	High
RPS17	1067306	1	66	a.4	9.38763	High
RPS17	1067307	67	135	a.140	16.1881	High
SPRR2F	1068021	1	72	g.3	16.9722	High
CXCL12	1068070	1	93	d.9	17.9755	Low
CCL14	1068270	1	93	d.9	15.7287	High
GFER	1068293	1	125	a.24	9.55109	High
IGKC	1068297	1	106	b.1	8.11861	High
CXCL11	1068329	1	94	d.9	15.3801	High
CCL22	1068357	1	93	d.9	16.2071	High
GHRL	1068377	30	62	g.39	17.6299	Low
GHRL	1068378	63	117	d.50	18.2991	Low
LGALS13	1068420	1	139	b.29	9.18109	High
KRTAP12-2	1068423	1	42	g.9	13.2579	High
KRTAP12-2	1068424	43	146	g.3	15.0641	High
MRPS6	1068427	1	125	d.58	11.9485	High
SH2D1B	1068429	1	132	d.93	10.5742	High
gi|7706499	1068453	1	108	g.41	12.3128	High
SCGB1D1	1068521	1	90	a.26	17.7526	Low
gi|21389393	1068537	1	126	d.206	21.6347	Low
SCGB1D4	1068594	1	83	a.80	18.8769	Low
gi|117320511	1068911	1	140	b.1	20.9789	Low
EIF1AY	1069196	1	144	b.40	3.47335	High
P06313	1069209	1	133	b.1	17.3095	High
P06314	1069210	1	134	b.1	16.967	High
KRTAP4-4	1069213	1	106	g.3	14.3925	High
MTCP1	1069228	1	107	b.63	4.23595	High
gi|263350	1069325	1	116	g.37	12.0939	High
gi|263348	1069326	1	98	g.37	13.1932	High
ZNF69	1069327	1	128	g.37	10.5046	High
CXCL14	1069767	1	99	d.9	15.7501	High
MCFD2	1069880	1	146	a.39	17.301	High
MT1L	1069943	1	61	g.46	6.19648	High
INSL5	1069997	1	135	a.52	17.0348	High
gi|29734521	1070116	1	137	d.110	9.81127	High
gi|10862840	1070133	1	137	d.17	16.3328	High
TSTD1	1070145	1	115	c.46	12.683	High
INSL3	1070179	1	131	a.52	17.1207	High
LYZ	1070524	1	130	d.2	9.59777	High
gi|197692683	1070605	1	166	a.26	16.9392	High
CCL7	1070660	1	76	d.9	11.409	High
IL16	1070957	1	130	b.36	10.833	High
TGFB1	1070983	1	112	g.17	12.9936	High
GSTP1	1071037	1	210	a.45	21.2691	Low
gi|197692689	1071226	1	153	b.42	8.66302	High
PRKCA	1071414	88	186	g.49	12.8887	High
PRKCA	1071416	233	609	d.144	14.244	High
PRKCA	1071417	610	672	g.5	17.5658	Low
MYLK	1071418	1	147	b.1	10.8037	High
MYLK	1071419	148	509	b.1	11.3361	High
MYLK	1071420	510	610	b.1	12.6339	High
MYLK	1071421	611	716	b.1	10.2619	High
MYLK	1071422	717	816	b.1	9.44205	High
MYLK	1071424	1356	1440	b.1	14.1707	High
MYLK	1071425	1441	1914	d.144	22.5078	Low
gi|17975765	1071426	1	179	b.121	16.4999	High
gi|17975765	1071427	180	438	b.1	22.0835	Low
gi|17975765	1071428	439	537	b.1	12.5426	High
gi|17975765	1071429	538	896	d.144	9.68463	High
gi|17975765	1071430	897	1055	a.60	15.5013	High
gi|5902140	1071438	1	214	g.32	16.6729	High
gi|5902140	1071439	215	554	e.79	32.3141	Low
gi|5902140	1071440	555	856	b.1	13.3223	High
gi|5902140	1071441	857	968	b.1	11.0239	High
gi|5902140	1071442	969	1289	d.144	17.4506	High
gi|5730055	1071444	75	355	d.144	13.6061	High
gi|5730055	1071445	356	440	a.4	15.5541	High
gi|5730055	1071446	441	685	d.223	25.5676	Low
SGK1	1071447	1	92	a.5	14.9826	High
SGK1	1071448	93	431	d.144	11.0827	High
gi|4885251	1071449	1	380	d.144	19.7358	Low
gi|4885251	1071450	381	510	c.66	20.3287	Low
gi|4885251	1071451	511	712	d.81	21.3474	Low
gi|4885251	1071452	713	1219	g.37	17.194	High
gi|4885251	1071453	1220	1311	a.2	11.9053	High
ZAK	1071454	1	269	d.144	17.5299	Low
ZAK	1071455	270	478	a.60	17.5337	Low
ZAK	1071456	479	800	b.121	15.5007	High
ACVR2A	1071457	1	163	d.169	23.3324	Low
ACVR2A	1071458	164	513	d.144	9.99269	High
gi|4507429	1071459	1	150	b.55	14.602	High
gi|4507429	1071460	151	631	d.144	27.0722	Low
BUB1	1071461	1	195	a.246	18.8779	Low
BUB1	1071462	196	268	b.34	16.0147	High
BUB1	1071463	269	515	a.10	18.301	Low
BUB1	1071464	516	1085	d.218	23.5092	Low
gi|4501971	1071465	1	689	d.144	21.0009	Low
ROCK1	1071466	1	439	d.144	13.6089	High
ROCK1	1071467	440	836	g.37	18.3602	Low
ROCK1	1071468	837	978	a.2	40.0952	Low
ROCK1	1071469	979	1147	a.38	32.0761	Low
ROCK1	1071470	1148	1219	b.31	15.167	High
ROCK1	1071471	1220	1278	g.49	12.3571	High
ROCK1	1071472	1279	1354	a.3	15.5043	High
LATS1	1071473	1	89	a.4	15.0329	High
LATS1	1071474	90	156	a.5	13.0607	High
LATS1	1071475	157	348	g.3	20.3132	Low
LATS1	1071476	349	447	b.72	16.0374	High
LATS1	1071477	448	672	a.60	16.4609	High
LATS1	1071478	673	1130	d.144	18.609	Low
GRK1	1071479	1	563	d.144	19.1801	Low
BMP2K	1071480	1	386	d.144	19.7138	Low
BMP2K	1071481	387	558	a.137	34.2904	Low
BMP2K	1071482	559	688	a.118	15.3342	High
BMP2K	1071483	689	836	g.39	17.445	High
BMP2K	1071484	837	945	b.72	19.3063	Low
BMP2K	1071485	946	1161	b.72	15.3027	High
gi|7657629	1071486	1	234	d.144	17.4907	High
gi|7657629	1071487	235	533	a.43	19.9691	Low
gi|14110387	1071488	1	203	g.37	14.7731	High
gi|14110387	1071489	204	316	g.37	14.3592	High
gi|14110387	1071490	317	508	g.3	19.3308	Low
gi|14110387	1071491	509	690	g.3	18.9929	Low
gi|14110387	1071492	691	1035	d.144	16.6928	High
gi|14110387	1071493	1036	1239	g.37	24.9782	Low
gi|14110387	1071494	1240	1381	a.4	14.8523	High
gi|14110387	1071495	1382	1512	b.72	16.5499	High
gi|5453814	1071496	1	204	b.18	16.7916	High
gi|5453814	1071497	205	380	b.18	16.8014	High
gi|5453814	1071498	381	855	d.144	17.0114	High
EPHA2	1071499	1	211	b.1	19.3789	Low
EPHA2	1071500	212	589	b.1	27.3471	Low
EPHA2	1071501	590	888	d.144	11.6769	High
EPHA2	1071502	889	976	a.60	12.2621	High
CHEK1	1071503	1	316	d.144	15.0744	High
CHEK1	1071504	317	476	d.129	18.1739	Low
gi|4505265	1071505	1	779	b.69	21.6414	Low
gi|4505265	1071506	780	946	b.1	16.7681	High
gi|4505265	1071507	983	1013	b.72	16.6198	High
gi|4505265	1071508	1014	1400	d.144	13.1784	High
CDKL5	1071509	1	347	d.144	16.7338	High
CDKL5	1071510	348	527	g.5	14.4055	High
CDKL5	1071511	528	617	b.72	14.8022	High
CDKL5	1071512	618	704	c.47	19.3909	Low
CDKL5	1071513	705	894	a.118	14.2548	High
CDKL5	1071514	895	1030	d.377	17.05	High
gi|4506075	1071515	1	98	d.75	16.4062	High
gi|4506075	1071516	99	155	b.40	16.1471	High
gi|4506075	1071517	156	230	g.49	12.2059	High
gi|4506075	1071518	231	355	g.49	13.3872	High
gi|4506075	1071519	356	420	a.118	13.6973	High
gi|4506075	1071520	421	566	b.55	17.0179	High
gi|4506075	1071521	567	912	d.144	17.03	High
gi|7706059	1071522	1	339	d.144	16.0368	High
gi|7706059	1071523	340	455	d.16	15.722	High
PRKD2	1071524	1	127	d.15	19.5639	Low
PRKD2	1071525	128	235	g.49	11.3698	High
PRKD2	1071526	236	347	g.49	13.9061	High
PRKD2	1071527	348	526	b.55	11.9624	High
PRKD2	1071528	527	878	d.144	14.9645	High
gi|18997185	1071529	1	324	d.144	18.2229	Low
gi|18997185	1071530	325	775	b.69	16.5319	High
gi|18997185	1071531	776	979	a.147	22.1886	Low
gi|4505397	1071532	1	126	d.169	15.9925	High
gi|4505397	1071533	127	670	d.144	16.0195	High
gi|4505397	1071534	671	755	g.3	19.1229	Low
gi|4505397	1071535	756	852	a.140	15.9332	High
gi|4505397	1071536	853	947	d.325	15.0659	High
gi|21361969	1071537	1	213	a.26	20.9199	Low
gi|21361969	1071538	214	390	a.291	20.0891	Low
gi|21361969	1071539	391	561	d.4	16.8583	High
gi|21361969	1071540	562	682	g.39	16.7639	High
gi|21361969	1071541	683	944	g.39	15.9938	High
gi|21361969	1071542	945	1244	d.144	14.5633	High
gi|5454110	1071544	1	376	d.144	16.3636	High
gi|5454110	1071545	377	626	g.39	18.6785	Low
PRKAA1	1071548	1	284	d.144	15.2332	High
PRKAA1	1071549	285	370	a.4	17.7479	Low
PRKAA1	1071550	371	550	d.129	6.52099	High
CAMK2D	1071551	1	326	d.144	25.3018	Low
CAMK2D	1071552	327	499	d.17	13.0475	High
BRSK1	1071561	1	365	d.144	15.4315	High
BRSK1	1071562	366	629	g.96	14.0673	High
BRSK1	1071563	630	794	d.129	18.5839	Low
gi|6382060	1071564	1	523	d.144	25.843	Low
gi|6382060	1071565	524	575	g.3	20.9857	Low
gi|6382060	1071566	576	833	g.5	16.9661	High
gi|6382060	1071567	834	927	g.96	13.8937	High
gi|6382060	1071568	928	1032	g.5	16.9172	High
gi|6382060	1071569	1033	1146	a.118	16.9321	High
MAP4K1	1071570	1	335	d.144	15.3354	High
MAP4K1	1071571	336	434	g.31	15.665	High
MAP4K1	1071572	435	602	b.26	16.8416	High
MAP4K1	1071573	603	833	b.82	19.0564	Low
BRD2	1071574	1	193	a.29	8.33489	High
BRD2	1071575	194	337	g.3	19.1258	Low
BRD2	1071576	338	458	a.29	10.0176	High
BRD2	1071577	459	586	d.198	16.4005	High
BRD2	1071578	587	722	a.4	21.0089	Low
BRD2	1071579	723	801	g.88	14.8251	High
gi|29728547	1071580	1	327	d.144	18.4416	Low
gi|29728547	1071581	328	525	g.37	18.0637	Low
gi|29728547	1071582	526	762	g.3	19.219	Low
gi|29728547	1071583	763	843	a.4	14.4091	High
gi|29728547	1071584	844	924	b.34	14.6433	High
gi|29728547	1071585	925	1015	a.4	14.2269	High
gi|29728547	1071586	1016	1220	b.30	20.2748	Low
gi|29728547	1071587	1221	1360	b.29	18.6579	Low
ABL1	1071588	1	95	b.71	16.4471	High
ABL1	1071589	96	236	d.93	13.2089	High
ABL1	1071590	237	331	d.58	19.1877	Low
ABL1	1071591	332	498	d.92	19.6567	Low
ABL1	1071592	499	550	a.118	15.7924	High
ABL1	1071593	551	721	a.118	14.1723	High
ABL1	1071594	722	991	g.3	18.2182	Low
ABL1	1071595	992	1130	a.26	16.6926	High
PDPK1	1071596	1	402	d.144	12.4685	High
PDPK1	1071597	403	556	b.55	7.81181	High
gi|12711660	1071598	1	193	g.3	21.2651	Low
gi|12711660	1071599	194	532	d.144	15.6171	High
gi|12711660	1071600	533	601	a.6	16.1992	High
gi|12711660	1071601	602	752	g.3	18.552	Low
gi|12711660	1071602	753	896	g.3	19.8165	Low
gi|12711660	1071603	897	1005	g.9	15.0478	High
gi|12711660	1071604	1006	1094	g.39	17.1191	High
gi|12711660	1071605	1095	1171	d.85	18.8785	Low
gi|12711660	1071606	1172	1307	d.10	16.7077	High
gi|12711660	1071607	1308	1388	b.72	18.115	Low
gi|12711660	1071608	1389	1577	g.3	19.3708	Low
gi|12711660	1071609	1578	1738	g.39	18.3783	Low
gi|12711660	1071610	1739	1829	b.108	16.0081	High
gi|12711660	1071611	1830	2015	f.4	15.6219	High
gi|12711660	1071612	2016	2220	a.2	19.325	Low
gi|12711660	1071613	2221	2293	a.4	14.7552	High
gi|12711660	1071614	2294	2382	g.39	15.4065	High
EPHA5	1071615	1	269	b.1	17.6908	Low
EPHA5	1071616	270	497	a.26	23.2906	Low
EPHA5	1071617	498	548	b.1	14.1348	High
EPHA5	1071618	549	658	d.14	17.2029	High
EPHA5	1071619	659	947	d.144	8.65608	High
EPHA5	1071620	948	1037	a.60	11.5262	High
STRADA	1071621	1	431	d.144	12.3653	High
gi|14971413	1071622	1	110	g.3	18.4605	Low
gi|14971413	1071623	111	191	g.44	16.8829	High
gi|14971413	1071624	192	267	g.44	17.5549	Low
gi|14971413	1071625	268	391	a.7	36.8999	Low
gi|14971413	1071626	392	601	d.68	20.6489	Low
gi|14971413	1071627	602	998	g.44	16.6785	High
gi|14971413	1071628	999	1127	a.23	16.2944	High
TAF1	1071629	1	90	a.15	12.7321	High
TAF1	1071630	91	161	g.88	14.7551	High
TAF1	1071631	162	385	a.118	14.6199	High
TAF1	1071632	386	524	d.92	15.2955	High
TAF1	1071633	525	647	b.72	15.6097	High
TAF1	1071634	648	837	b.121	19.4656	Low
TAF1	1071635	838	985	a.4	18.5139	Low
TAF1	1071636	986	1274	a.26	22.3679	Low
TAF1	1071637	1275	1363	d.100	18.3442	Low
TAF1	1071638	1364	1657	a.87	18.3906	Low
TAF1	1071639	1658	1744	a.118	13.0264	High
TAF1	1071640	1745	1872	g.5	15.4461	High
ANKK1	1071641	1	295	d.144	17.1256	High
ANKK1	1071642	296	381	d.254	14.7413	High
ANKK1	1071643	382	765	d.211	24.4443	Low
gi|4506089	1071644	1	324	d.144	16.6738	High
gi|4506089	1071645	325	557	d.17	15.5693	High
gi|4503749	1071646	1	132	b.1	14.0312	High
gi|4503749	1071647	133	228	b.1	6.09212	High
gi|4503749	1071648	229	659	b.1	19.6266	Low
gi|4503749	1071649	660	799	b.1	15.218	High
gi|4503749	1071650	800	888	b.55	18.4576	Low
gi|4503749	1071651	889	1338	d.92	20.0657	Low
MAP3K10	1071654	1	93	b.34	10.7073	High
MAP3K10	1071655	94	578	c.14	30.4028	Low
MAP3K10	1071656	579	720	f.23	15.6939	High
MAP3K10	1071657	721	869	g.5	16.4553	High
MAP3K10	1071658	870	954	g.39	14.3749	High
LTK	1071659	1	180	b.1	16.9233	High
LTK	1071660	181	265	d.361	17.5224	Low
LTK	1071661	266	451	d.169	21.8797	Low
LTK	1071662	452	864	d.144	15.4186	High
gi|24308217	1071663	1	91	d.92	13.7592	High
gi|24308217	1071664	92	681	b.1	16.6769	High
gi|24308217	1071665	682	827	g.3	18.7125	Low
gi|24308217	1071666	828	1041	g.3	19.7713	Low
gi|24308217	1071667	1042	1221	g.37	14.3684	High
gi|24308217	1071668	1222	1366	a.140	13.5439	High
gi|24308217	1071669	1367	1574	b.1	11.996	High
gi|24308217	1071670	1575	1907	d.144	15.0518	High
FES	1071671	1	291	a.238	23.1625	Low
FES	1071672	292	381	a.2	17.7809	Low
FES	1071673	382	822	d.144	17.5393	Low
CDK18	1071674	1	164	a.140	15.2244	High
CDK18	1071675	165	504	d.144	15.9601	High
gi|5803088	1071676	1	109	g.39	16.9508	High
gi|5803088	1071677	110	314	a.43	17.0979	High
gi|5803088	1071678	315	518	a.2	16.2384	High
gi|5803088	1071679	519	577	a.2	15.45	High
gi|5803088	1071680	578	786	a.78	17.1194	High
gi|5803088	1071681	787	951	d.14	22.752	Low
gi|5803088	1071682	952	1130	a.24	17.7387	Low
gi|5803088	1071683	1131	1318	a.6	15.8919	High
gi|5803088	1071684	1319	1607	d.144	15.1109	High
gi|11038639	1071685	1	76	a.147	9.24006	High
gi|11038639	1071686	77	445	g.37	14.6984	High
gi|11038639	1071687	446	488	g.3	18.6298	Low
gi|11038639	1071688	489	1118	e.68	25.5948	Low
gi|11038639	1071689	1119	1271	a.39	19.0188	Low
gi|7706549	1071690	1	436	g.3	19.4774	Low
gi|7706549	1071691	437	651	g.3	19.2366	Low
gi|7706549	1071692	652	721	g.39	16.8599	High
gi|7706549	1071693	722	1071	d.144	17.5627	Low
gi|7706549	1071694	1072	1373	g.3	20.393	Low
gi|7706549	1071695	1374	1490	b.72	18.5915	Low
CDK17	1071698	1	186	b.108	14.675	High
CDK17	1071699	187	523	d.144	15.2257	High
IGF1R	1071700	1	959	b.8	29.7458	Low
IGF1R	1071701	960	1367	d.144	13.5101	High
gi|10835055	1071702	1	241	g.37	19.2832	Low
gi|10835055	1071703	242	413	g.37	22.3743	Low
gi|10835055	1071704	414	795	d.144	15.5688	High
CDC42BPB	1071705	1	409	d.144	19.2005	Low
CDC42BPB	1071706	410	952	g.37	18.8212	Low
CDC42BPB	1071707	953	1108	g.49	12.1008	High
CDC42BPB	1071708	1109	1217	b.55	14.5336	High
CDC42BPB	1071709	1218	1552	b.69	21.6153	Low
CDC42BPB	1071710	1553	1711	b.72	14.33	High
IRAK2	1071711	1	129	a.77	14.4906	High
IRAK2	1071712	130	513	d.144	16.1789	High
IRAK2	1071713	514	590	g.39	17.5736	Low
ROS1	1071714	1	289	a.26	15.2154	High
ROS1	1071715	290	449	b.29	21.2304	Low
ROS1	1071716	450	668	b.1	12.8985	High
ROS1	1071717	669	1150	b.71	24.0106	Low
ROS1	1071718	1151	1392	b.69	20.7205	Low
ROS1	1071719	1393	1734	a.26	19.0052	Low
ROS1	1071720	1735	1863	b.1	12.0188	High
ROS1	1071721	1883	1927	g.24	15.3204	High
ROS1	1071722	1928	2234	d.144	12.3949	High
ROS1	1071723	2235	2347	b.19	15.3005	High
gi|6005896	1071724	1	313	d.144	19.7658	Low
gi|6005896	1071725	314	555	g.37	14.3973	High
gi|49258202	1071726	1	326	d.144	15.5474	High
gi|4826752	1071727	1	481	c.93	22.7529	Low
gi|4826752	1071728	482	799	d.287	25.447	Low
gi|4826752	1071729	800	863	d.168	19.7066	Low
gi|4826752	1071730	864	1073	d.58	20.018	Low
PDGFRB	1071731	1	558	b.1	21.9652	Low
PDGFRB	1071732	559	971	d.144	19.2038	Low
PDGFRB	1071733	972	1106	g.31	15.1623	High
PAK1	1071734	1	169	a.4	17.9534	Low
PAK1	1071735	170	247	b.72	16.4507	High
PAK1	1071736	248	545	d.144	16.3832	High
gi|4885055	1071737	1	688	d.144	20.0826	Low
gi|4826868	1071738	1	270	b.1	20.5218	Low
gi|4826868	1071739	271	430	g.14	24.5795	Low
gi|4826868	1071740	431	768	d.144	13.7266	High
gi|4826868	1071741	769	937	g.5	17.2207	High
PXK	1071742	1	534	d.144	20.3363	Low
PXK	1071743	535	649	b.121	16.7323	High
BMPR1A	1071744	1	187	d.169	26.3955	Low
BMPR1A	1071745	188	532	d.144	17.1203	High
gi|29469069	1071746	1	171	d.92	14.5639	High
gi|29469069	1071747	172	452	d.144	16.8286	High
gi|29469069	1071748	453	652	a.3	15.9728	High
gi|29469069	1071749	653	725	b.34	15.0306	High
gi|29469069	1071750	726	813	g.37	14.8306	High
gi|29469069	1071751	814	952	b.71	16.098	High
gi|29469069	1071752	953	1023	g.37	14.1176	High
gi|29469069	1071753	1024	1118	g.39	18.1003	Low
gi|29469069	1071754	1119	1215	b.72	16.5495	High
gi|4557869	1071755	1	125	b.121	17.3234	High
gi|4557869	1071756	126	219	b.1	14.5831	High
gi|4557869	1071757	220	736	a.26	33.6875	Low
gi|4557869	1071758	771	817	b.108	15.3928	High
gi|4557869	1071759	818	1124	d.144	12.4494	High
PKN1	1071760	1	116	a.2	7.9205	High
PKN1	1071761	117	205	a.2	13.1754	High
PKN1	1071762	206	295	a.2	16.3146	High
PKN1	1071763	296	351	b.40	16.3354	High
PKN1	1071764	352	876	d.144	16.8471	High
PKN1	1071765	877	942	g.37	14.5866	High
gi|4885061	1071766	1	89	b.121	16.2813	High
gi|4885061	1071767	90	417	d.144	13.33	High
gi|4885061	1071768	418	480	g.5	14.9944	High
gi|5453738	1071771	1	195	b.1	12.5	High
gi|5453738	1071772	196	382	b.1	17.1804	High
gi|5453738	1071773	383	497	b.1	10.0805	High
gi|5453738	1071774	525	566	d.254	15.4964	High
gi|5453738	1071775	567	871	d.144	14.2895	High
gi|5453738	1071776	872	999	b.71	13.6955	High
gi|13959785	1071777	1	104	g.9	14.4701	High
gi|13959785	1071778	105	382	c.37	22.6496	Low
gi|13959785	1071779	383	432	f.23	15.3129	High
gi|13959785	1071780	433	543	a.77	17.1476	High
gi|13959785	1071781	544	632	a.118	14.742	High
gi|13959785	1071785	1255	1377	a.53	16.3659	High
gi|13959785	1071786	1378	1553	d.92	13.2644	High
gi|13959785	1071787	1554	1865	d.144	10.0068	High
EPHB3	1071788	1	222	b.18	14.5112	High
EPHB3	1071789	223	337	g.3	17.4455	High
EPHB3	1071790	338	452	b.1	11.5536	High
EPHB3	1071791	453	609	b.1	19.0965	Low
EPHB3	1071793	912	998	a.60	10.677	High
MAP4K5	1071794	1	280	d.144	14.8541	High
MAP4K5	1071795	281	332	a.140	14.3198	High
MAP4K5	1071796	333	411	g.39	18.4558	Low
MAP4K5	1071797	412	474	g.39	15.9466	High
MAP4K5	1071798	475	568	b.47	17.368	High
MAP4K5	1071799	569	662	b.1	17.0112	High
MAP4K5	1071800	663	846	b.6	18.0568	Low
PKN3	1071801	1	89	a.2	11.9453	High
PKN3	1071802	90	174	a.2	12.2325	High
PKN3	1071803	175	263	a.2	16.8555	High
PKN3	1071804	264	379	b.121	16.6982	High
PKN3	1071805	380	828	d.144	13.8275	High
PKN3	1071806	829	889	g.5	16.3214	High
AURKA	1071807	1	103	g.31	16.6072	High
AURKA	1071808	104	403	d.144	15.3343	High
ZAP70	1071809	1	619	d.144	18.6024	Low
gi|18676872	1071811	1	431	d.144	18.4675	Low
gi|18676872	1071812	432	728	a.128	19.0204	Low
gi|18676872	1071813	729	893	c.46	12.8651	High
ERN1	1071814	1	315	b.68	19.4155	Low
ERN1	1071815	316	843	d.144	16.508	High
ERN1	1071816	844	977	a.85	17.3489	High
gi|13994374	1071820	1	418	g.3	17.7167	Low
gi|13994374	1071821	419	798	d.387	20.2712	Low
gi|11276087	1071822	1	131	b.1	14.8201	High
gi|11276087	1071823	132	303	b.1	12.5088	High
gi|11276087	1071824	304	362	b.1	13.6884	High
gi|11276087	1071825	398	455	b.108	15.8928	High
gi|11276087	1071826	456	822	d.144	13.3594	High
gi|41393593	1071827	1	174	c.7	20.0827	Low
gi|41393593	1071828	175	580	c.37	25.486	Low
gi|4507743	1071829	1	527	d.144	25.4411	Low
gi|4507277	1071830	1	329	d.144	16.7673	High
gi|4507277	1071831	330	534	d.92	15.9155	High
gi|4507277	1071832	535	626	g.37	14.5475	High
gi|4507277	1071833	627	841	a.140	16.2082	High
gi|4506539	1071834	1	382	d.144	16.7433	High
gi|4506539	1071835	383	576	b.72	14.8674	High
gi|4506539	1071836	577	671	a.77	11.6365	High
gi|4758008	1071837	1	145	g.3	19.9286	Low
gi|4758008	1071838	146	484	d.144	16.2937	High
BUB1B	1071839	1	251	a.118	17.6604	Low
BUB1B	1071840	252	477	b.34	16.5716	High
BUB1B	1071841	478	1050	d.144	21.489	Low
gi|10835065	1071842	1	277	d.144	13.745	High
PKN2	1071843	1	116	a.2	12.7075	High
PKN2	1071844	117	210	a.2	14.6918	High
PKN2	1071845	211	313	a.2	16.2452	High
PKN2	1071846	314	459	b.121	16.348	High
PKN2	1071847	460	537	a.5	17.0269	High
PKN2	1071848	538	918	d.144	13.5127	High
PKN2	1071849	919	984	g.5	13.9147	High
MARK1	1071850	1	375	d.144	18.2874	Low
MARK1	1071851	376	539	g.39	18.4635	Low
MARK1	1071852	540	668	b.72	18.4609	Low
MARK1	1071853	669	795	d.129	8.92992	High
MAPK10	1071854	1	422	d.144	18.5808	Low
MAP2K6	1071855	1	334	d.144	15.2377	High
LIMK1	1071856	1	183	g.44	17.5518	Low
LIMK1	1071857	184	647	d.144	17.1062	High
gi|26667199	1071862	1	293	d.144	13.5073	High
gi|26667199	1071863	294	384	f.17	14.61	High
gi|26667199	1071864	385	518	d.17	12.7488	High
gi|38257141	1071865	1	379	d.144	17.0459	High
EGFR	1071866	1	668	b.29	29.3816	Low
EGFR	1071867	669	1024	d.144	13.9446	High
EGFR	1071868	1025	1210	g.39	16.217	High
gi|22094143	1071879	1	413	d.144	17.9505	Low
gi|22094143	1071880	414	645	a.277	18.6482	Low
PAK2	1071883	1	225	a.4	17.6834	Low
PAK2	1071884	226	525	d.144	16.1528	High
DSTYK	1071890	1	225	c.55	21.7818	Low
DSTYK	1071891	226	386	c.55	20.5358	Low
DSTYK	1071892	387	929	a.4	29.7525	Low
gi|4758396	1071893	1	558	b.1	19.5411	Low
gi|4758396	1071894	559	636	b.77	14.3566	High
gi|4758396	1071895	637	993	d.144	19.2963	Low
PRKACA	1071901	1	351	d.144	5.48053	High
PRKACB	1071902	1	351	d.144	6.31376	High
CDKL1	1071903	1	358	d.144	16.3988	High
gi|28872759	1071904	1	223	a.8	22.3887	Low
gi|28872759	1071905	224	306	g.3	18.983	Low
gi|28872759	1071906	307	439	g.3	19.086	Low
gi|28872759	1071907	440	1007	d.144	20.7984	Low
gi|5454094	1071908	1	296	d.144	15.6495	High
gi|5454094	1071909	297	491	a.60	16.6587	High
CAMK2A	1071910	1	325	d.144	20.7027	Low
CAMK2A	1071911	326	478	d.17	11.5014	High
CSNK2A3	1071912	1	391	d.144	8.2923	High
gi|8922075	1071916	1	107	a.60	15.9341	High
gi|8922075	1071917	108	397	d.144	13.4928	High
gi|8922075	1071918	398	448	b.34	10.9336	High
gi|8922075	1071919	449	555	g.5	17.1687	High
gi|8922075	1071920	556	616	g.41	15.4664	High
gi|8922075	1071921	617	739	d.6	17.8232	Low
gi|8922075	1071922	740	935	g.39	19.9701	Low
gi|8922075	1071923	936	1036	a.28	17.3847	High
gi|4505475	1071924	1	411	b.8	29.2167	Low
gi|4505475	1071925	453	513	d.16	14.0187	High
gi|4505475	1071926	514	825	d.144	12.6871	High
CSNK1A1	1071927	1	337	d.144	12.3624	High
BRDT	1071934	1	154	a.29	8.49173	High
BRDT	1071935	155	246	g.39	18.6166	Low
BRDT	1071936	247	377	a.29	10.271	High
BRDT	1071937	378	589	a.4	21.3755	Low
BRDT	1071938	590	770	a.137	16.2128	High
BRDT	1071939	771	947	a.140	14.7629	High
STK11	1071947	1	380	d.144	16.1305	High
STK11	1071948	381	433	g.9	14.1838	High
MAP3K3	1071949	1	109	d.15	18.85	Low
MAP3K3	1071950	110	339	d.92	14.5929	High
MAP3K3	1071951	340	626	d.144	15.2165	High
MET	1071952	1	754	b.69	24.4882	Low
MET	1071953	755	920	b.1	15.6087	High
MET	1071954	921	1043	b.40	19.098	Low
MET	1071955	1044	1408	d.144	11.3829	High
ALPK2	1071956	1	178	g.5	14.4413	High
ALPK2	1071957	179	415	d.92	15.0345	High
ALPK2	1071958	416	581	g.5	15.6279	High
ALPK2	1071959	582	830	d.344	16.2432	High
ALPK2	1071960	831	1044	b.72	15.7389	High
ALPK2	1071961	1045	1225	b.1	14.2754	High
ALPK2	1071962	1226	1531	d.144	15.0833	High
gi|4557884	1071963	1	993	b.8	29.8702	Low
gi|4557884	1071964	994	1382	d.144	13.2929	High
RPS6KA2	1071971	1	351	d.144	13.7349	High
RPS6KA2	1071972	352	409	b.72	17.1029	High
RPS6KA2	1071973	410	733	d.144	17.5158	Low
PLK4	1071974	1	331	d.144	15.0049	High
PLK4	1071975	332	586	g.37	15.4984	High
PLK4	1071976	587	650	b.40	16.3409	High
PLK4	1071977	651	837	d.101	25.6883	Low
PLK4	1071978	838	970	d.223	10.2942	High
MKNK1	1071979	1	342	d.144	13.0781	High
MKNK1	1071980	343	424	d.198	14.4554	High
BMX	1071981	1	139	b.55	15.6704	High
BMX	1071982	140	675	d.144	17.2883	High
gi|4503709	1071983	1	132	b.1	13.9036	High
gi|4503709	1071984	133	254	b.1	12.5898	High
gi|4503709	1071985	255	403	b.1	17.2238	High
gi|4503709	1071986	404	821	d.144	12.4758	High
gi|51105914	1071987	1	292	d.144	15.1218	High
BRD4	1071992	1	166	a.29	7.61689	High
BRD4	1071993	167	316	b.72	16.2783	High
BRD4	1071994	317	463	a.29	9.52877	High
BRD4	1071995	464	594	d.198	14.8939	High
BRD4	1071996	595	722	a.4	21.2986	Low
EIF2AK3	1071997	31	90	b.72	18.265	Low
EIF2AK3	1071998	91	314	b.69	22.5979	Low
EIF2AK3	1071999	315	424	b.71	17.8176	Low
EIF2AK3	1072000	425	546	f.23	17.3293	High
EIF2AK3	1072001	547	802	b.55	18.6526	Low
EIF2AK3	1072002	803	1115	d.144	19.4743	Low
ULK1	1072003	1	369	d.144	16.12	High
ULK1	1072004	370	594	g.3	19.5077	Low
ULK1	1072005	595	724	a.118	14.2535	High
ULK1	1072006	725	830	d.92	13.8704	High
ULK1	1072007	831	926	a.243	17.279	High
ULK1	1072008	927	1050	a.29	17.07	High
PKMYT1	1072009	1	95	b.34	14.2674	High
PKMYT1	1072010	96	426	d.144	20.2963	Low
PKMYT1	1072011	427	499	a.118	13.5707	High
RIPK3	1072020	1	356	d.144	19.3987	Low
RIPK3	1072021	357	518	g.3	18.5915	Low
gi|4885231	1072027	1	297	a.238	24.462	Low
gi|4885231	1072028	298	392	a.23	20.3379	Low
gi|4885231	1072029	393	822	d.144	18.6564	Low
TLK2	1072030	1	436	a.2	38.2127	Low
TLK2	1072031	437	750	d.144	14.5808	High
CDK9	1072032	1	372	d.144	17.1595	High
AURKB	1072033	1	344	d.144	14.5271	High
TWF1	1072034	1	166	d.109	17.4449	High
TWF1	1072035	167	350	d.109	10.327	High
AKT3	1072036	1	121	b.55	11.3772	High
AKT3	1072037	122	392	d.144	12.569	High
AKT3	1072038	393	479	a.118	15.6887	High
MAP3K2	1072041	1	123	d.15	19.1929	Low
MAP3K2	1072042	124	335	g.39	16.1733	High
MAP3K2	1072043	336	618	d.144	15.8301	High
gi|1770428	1072047	1	578	d.144	16.5345	High
RIOK3	1072048	1	157	a.43	19.174	Low
RIOK3	1072049	158	519	d.144	22.1958	Low
TYK2	1072059	1	311	d.389	21.7636	Low
TYK2	1072060	312	871	d.144	20.6894	Low
TYK2	1072061	872	1187	d.144	14.0263	High
RPS6KA1	1072062	1	332	d.144	13.592	High
RPS6KA1	1072063	333	414	b.72	16.5784	High
RPS6KA1	1072064	415	735	d.144	19.209	Low
gi|4758192	1072067	1	414	d.144	13.7234	High
STRADB	1072068	1	418	d.144	13.924	High
STK10	1072069	1	290	d.144	15.6804	High
STK10	1072070	291	968	a.2	29.3467	Low
PRKCZ	1072071	1	137	d.15	12.3316	High
PRKCZ	1072072	138	528	d.144	19.5836	Low
PRKCZ	1072073	529	592	b.72	18.1249	Low
EPHB1	1072074	1	213	b.18	14.0763	High
EPHB1	1072075	214	425	b.1	21.5123	Low
EPHB1	1072076	426	525	b.1	10.282	High
EPHB1	1072077	526	640	f.23	16.0714	High
EPHB1	1072078	641	897	d.144	13.7927	High
EPHB1	1072079	898	984	a.60	12.8248	High
FGFR4	1072080	1	361	b.1	16.5588	High
FGFR4	1072081	362	443	f.23	13.4444	High
FGFR4	1072082	444	802	d.144	12.1887	High
MUSK	1072083	1	197	b.1	16.7722	High
MUSK	1072084	198	305	b.1	13.9664	High
MUSK	1072085	306	448	g.39	23.7754	Low
MUSK	1072087	538	869	d.144	15.28	High
gi|8922179	1072089	49	96	b.34	13.3653	High
gi|8922179	1072090	97	422	d.144	12.5395	High
DAPK2	1072091	1	370	d.144	24.7507	Low
gi|4501899	1072092	1	164	d.169	23.6873	Low
gi|4501899	1072093	165	512	d.144	10.5774	High
STK38L	1072094	1	464	d.218	27.4553	Low
STK32B	1072095	1	414	d.144	15.2246	High
MAP3K8	1072098	1	116	a.4	16.3743	High
MAP3K8	1072099	117	467	d.144	17.099	High
ITK	1072100	1	94	b.1	18.7646	Low
ITK	1072101	95	149	d.2	18.7355	Low
ITK	1072102	150	239	b.34	12.7178	High
ITK	1072103	240	348	d.93	13.3508	High
ITK	1072104	349	620	d.144	12.9511	High
MLKL	1072105	1	471	d.144	27.4793	Low
BLK	1072106	1	505	d.144	26.0773	Low
CDK1	1072107	1	297	d.144	14.4496	High
CAMKV	1072108	1	362	d.144	24.9466	Low
CAMKV	1072109	363	501	g.3	19.2675	Low
gi|119612794	1072110	1	205	d.20	12.9197	High
gi|119612794	1072111	206	287	b.19	14.7707	High
gi|119612794	1072112	288	538	d.144	18.8193	Low
gi|119612794	1072113	539	726	b.55	18.0952	Low
gi|119612794	1072114	727	1038	d.92	19.9485	Low
gi|119612794	1072115	1039	1494	c.37	30.7908	Low
gi|119612794	1072116	1495	1649	c.44	23.0771	Low
MAST1	1072117	1	162	g.5	14.4277	High
MAST1	1072118	163	362	a.29	18.0924	Low
MAST1	1072119	363	696	d.144	11.4041	High
MAST1	1072120	697	904	g.5	16.4582	High
MAST1	1072121	905	1043	b.36	15.9984	High
MAST1	1072122	1044	1185	b.34	14.6575	High
MAST1	1072123	1186	1356	g.39	16.8726	High
MAST1	1072124	1357	1424	a.118	13.4759	High
MAST1	1072125	1425	1570	g.3	19.6152	Low
gi|119610609	1072126	1	99	a.60	13.6776	High
gi|119610609	1072127	100	397	d.144	15.538	High
gi|119610609	1072128	398	476	g.96	16.4766	High
gi|119610609	1072129	477	661	a.5	17.9992	Low
gi|51095005	1072130	1	254	b.45	25.3025	Low
gi|51095005	1072131	255	403	a.25	20.6932	Low
gi|51095005	1072132	404	1019	a.4	35.0142	Low
ROCK2	1072133	1	86	a.73	16.8317	High
ROCK2	1072134	87	568	d.144	14.7365	High
ROCK2	1072135	569	807	g.88	17.5163	Low
ROCK2	1072136	808	1144	g.37	18.2898	Low
ROCK2	1072137	1145	1248	b.71	16.4817	High
ROCK2	1072138	1249	1311	g.49	13.9329	High
ROCK2	1072139	1312	1388	a.4	16.4624	High
gi|4557243	1072140	1	145	d.169	24.0673	Low
gi|4557243	1072141	146	503	d.144	16.7115	High
WNK4	1072146	1	139	g.3	19.9819	Low
WNK4	1072147	140	436	d.144	15.5343	High
WNK4	1072148	437	579	d.101	19.2553	Low
WNK4	1072149	580	650	b.72	16.8097	High
WNK4	1072150	651	803	b.40	20.3028	Low
WNK4	1072151	804	1010	b.72	18.2882	Low
WNK4	1072152	1011	1095	a.118	14.6303	High
WNK4	1072153	1096	1231	a.16	17.8205	Low
gi|4826684	1072154	1	280	d.144	14.0601	High
gi|4826684	1072155	281	401	a.8	16.7735	High
gi|4826684	1072156	402	834	d.211	16.4126	High
gi|4826684	1072157	835	981	c.37	20.1627	Low
gi|4826684	1072158	982	1203	d.81	23.3511	Low
gi|4826684	1072159	1204	1273	d.17	17.737	Low
gi|4826684	1072160	1274	1431	a.77	12.0192	High
gi|8922905	1072166	1	70	a.4	15.0121	High
gi|8922905	1072167	71	429	d.144	17.1505	High
gi|8922905	1072168	430	552	a.6	15.9319	High
TGFBR2	1072169	1	192	g.7	18.6231	Low
TGFBR2	1072170	193	567	d.144	15.1881	High
gi|14245729	1072171	1	332	d.144	16.7846	High
gi|14245729	1072172	333	437	d.377	16.0699	High
gi|14245729	1072173	438	784	d.211	23.7532	Low
WEE1	1072174	1	293	b.72	15.846	High
WEE1	1072175	294	575	d.144	9.32028	High
WEE1	1072176	576	646	a.60	16.6114	High
gi|23879	1072177	1	348	d.144	17.0474	High
BMPR2	1072178	1	200	d.3	23.4514	Low
BMPR2	1072179	201	504	d.144	13.6387	High
BMPR2	1072180	505	643	g.5	14.9313	High
BMPR2	1072181	644	898	d.92	15.114	High
BMPR2	1072182	899	1038	d.92	13.8937	High
gi|4506739	1072183	1	75	b.34	14.6944	High
gi|4506739	1072184	76	411	d.144	11.8	High
gi|4506739	1072185	412	495	g.3	19.5384	Low
ERBB2	1072186	1	653	b.29	28.1152	Low
ERBB2	1072187	654	1036	d.144	13.2047	High
ERBB2	1072188	1037	1255	g.3	20.5515	Low
gi|7705841	1072189	1	124	a.77	8.66738	High
gi|7705841	1072190	125	460	d.144	15.9112	High
CAMKK2	1072191	1	462	d.144	17.1149	High
CAMKK2	1072192	463	588	a.140	15.1837	High
gi|5031609	1072193	1	412	e.68	26.53	Low
gi|4502885	1072194	1	142	g.39	14.7304	High
gi|4502885	1072195	143	490	d.144	17.146	High
gi|4758080	1072196	1	389	d.144	11.5138	High
gi|4758080	1072197	390	447	g.9	14.4329	High
TTBK1	1072202	1	314	d.144	13.5912	High
TTBK1	1072203	315	404	b.72	16.7679	High
TTBK1	1072204	405	621	d.92	15.7565	High
TTBK1	1072205	622	681	g.3	19.2121	Low
TTBK1	1072206	682	859	b.34	17.7195	Low
TTBK1	1072207	860	1001	d.92	13.9235	High
TTBK1	1072208	1002	1123	a.140	13.2526	High
TTBK1	1072209	1124	1321	g.3	19.1749	Low
gi|83405561	1072210	1	231	b.121	18.3971	Low
gi|83405561	1072211	232	706	b.29	28.4995	Low
gi|83405561	1072212	707	932	d.144	17.9633	Low
gi|83405561	1072213	933	1021	a.60	13.0326	High
STK24	1072214	1	298	d.144	16.7308	High
STK24	1072215	299	431	a.4	17.0931	High
CASK	1072218	1	380	d.144	25.4326	Low
CASK	1072219	381	472	a.194	14.2292	High
CASK	1072220	473	561	b.36	11.8345	High
CASK	1072221	562	704	b.34	9.84136	High
CASK	1072222	705	897	c.37	9.96972	High
MAPKAPK5	1072223	1	377	c.52	24.3783	Low
MAPKAPK5	1072224	378	471	a.140	17.7886	Low
MKNK2	1072225	1	414	d.144	14.4025	High
MYO3A	1072226	1	332	d.144	17.7243	Low
MYO3A	1072227	333	1041	c.37	15.3754	High
MYO3A	1072228	1042	1134	a.280	17.8775	Low
MYO3A	1072229	1135	1208	g.5	14.9188	High
MYO3A	1072230	1209	1490	a.137	17.0402	High
MYO3A	1072231	1491	1615	a.140	13.2706	High
EIF2AK1	1072232	1	134	a.2	15.8889	High
EIF2AK1	1072233	135	304	b.55	18.4531	Low
EIF2AK1	1072234	305	630	d.144	20.1117	Low
PASK	1072235	1	103	g.24	15.1366	High
PASK	1072236	104	283	d.110	21.8255	Low
PASK	1072237	284	466	b.121	19.0383	Low
PASK	1072238	467	602	g.39	15.9479	High
PASK	1072239	603	684	g.37	14.0646	High
PASK	1072240	685	769	d.169	14.8172	High
PASK	1072241	770	983	b.122	18.0597	Low
PASK	1072242	984	1323	d.144	16.0715	High
STK16	1072243	1	305	d.144	20.1146	Low
MARK3	1072244	1	380	d.144	19.2141	Low
MARK3	1072245	381	560	g.3	18.6396	Low
MARK3	1072246	561	621	a.118	13.5912	High
MARK3	1072247	622	729	d.129	9.19827	High
gi|4504717	1072252	1	173	a.60	16.9919	High
gi|4504717	1072253	174	549	d.144	16.391	High
gi|4504717	1072254	550	712	a.140	14.1541	High
AURKC	1072255	1	309	d.144	14.658	High
CHUK	1072256	1	470	d.110	28.8687	Low
CHUK	1072257	471	745	a.25	19.5284	Low
PNCK	1072259	1	343	d.144	23.5913	Low
AKT2	1072260	1	126	b.55	12.2893	High
AKT2	1072261	127	520	d.144	12.8366	High
gi|88947721	1072262	1	418	d.144	13.957	High
MAP3K9	1072263	1	85	b.71	15.9783	High
MAP3K9	1072268	809	998	g.3	19.1859	Low
MAP3K9	1072269	999	1118	g.5	14.8876	High
SBK1	1072270	1	424	d.144	15.0691	High
RYK	1072271	1	77	d.364	16.5784	High
RYK	1072272	78	607	d.144	18.9168	Low
STK32A	1072273	1	396	d.144	13.7469	High
gi|94400915	1072274	1	161	d.15	7.79144	High
gi|94400915	1072275	162	291	d.15	13.1647	High
gi|94400915	1072276	292	385	g.3	13.6239	High
gi|94400915	1072277	386	661	d.144	15.1089	High
gi|94400915	1072278	662	766	d.92	16.0695	High
gi|113425721	1072279	1	366	d.144	17.8327	Low
gi|113425721	1072280	367	472	a.7	15.0855	High
gi|113425716	1072281	1	222	a.61	16.1846	High
gi|113425716	1072282	223	451	d.92	16.8344	High
gi|113425716	1072283	452	594	g.5	14.8347	High
gi|113425716	1072284	595	673	d.254	15.3896	High
gi|113425716	1072285	674	956	g.3	19.5291	Low
gi|113425716	1072286	957	1197	d.92	13.6103	High
gi|113425716	1072287	1198	1268	g.5	15.2055	High
gi|113425716	1072288	1269	1746	d.92	21.7128	Low
DCLK3	1072291	1	342	g.3	23.3812	Low
DCLK3	1072292	343	648	d.144	14.5557	High
NRK	1072293	1	358	d.144	18.0121	Low
NRK	1072294	359	461	g.37	14.5549	High
NRK	1072295	462	581	g.3	22.7672	Low
NRK	1072296	582	710	a.4	18.361	Low
NRK	1072297	711	1170	a.140	18.7735	Low
NRK	1072298	1171	1333	b.47	20.1966	Low
NRK	1072299	1334	1582	b.69	18.5727	Low
TTBK2	1072300	1	356	d.144	12.9689	High
TTBK2	1072301	357	453	a.118	13.8721	High
TTBK2	1072302	454	591	g.41	17.1186	High
TTBK2	1072303	592	699	b.34	14.6498	High
TTBK2	1072304	700	775	b.72	15.2575	High
TTBK2	1072305	776	996	g.37	16.491	High
TTBK2	1072306	997	1137	d.17	16.6624	High
TTBK2	1072307	1138	1244	g.37	13.5256	High
CDK15	1072322	1	90	g.39	14.1064	High
gi|119585037	1072326	1	352	d.144	14.9444	High
gi|119585037	1072328	446	580	a.118	17.3817	High
gi|119622843	1072329	1	352	d.144	18.7961	Low
gi|119622843	1072330	353	504	g.39	18.8765	Low
gi|119622843	1072331	505	674	d.129	18.9162	Low
gi|122889376	1072332	1	156	g.3	18.9625	Low
gi|122889376	1072333	157	443	d.144	15.6326	High
gi|122889376	1072334	444	540	d.224	20.8649	Low
gi|122889376	1072335	541	644	b.72	15.9098	High
gi|122889376	1072336	645	778	g.3	20.0536	Low
gi|122889376	1072337	779	944	g.3	20.7014	Low
gi|122889376	1072338	945	1178	g.39	19.5327	Low
gi|122889376	1072339	1179	1381	d.26	20.4399	Low
gi|122889376	1072340	1382	1590	g.3	18.9308	Low
gi|122889376	1072341	1591	1835	g.39	18.0469	Low
gi|122889376	1072342	1836	1986	a.16	17.8303	Low
gi|122889376	1072343	1987	2125	g.37	13.6967	High
gi|119575349	1072347	1	324	g.37	16.4717	High
gi|119575349	1072348	325	417	d.169	20.2887	Low
gi|119575349	1072349	418	506	g.44	14.6828	High
gi|119575349	1072350	507	610	a.30	15.8315	High
gi|119575349	1072351	611	829	a.25	20.1269	Low
gi|119575349	1072352	830	1003	a.101	15.563	High
gi|119575349	1072353	1004	1240	d.186	18.7064	Low
gi|119575349	1072354	1241	1511	d.144	15.774	High
gi|119589029	1072355	1	109	g.3	15.7867	High
gi|119589029	1072356	110	514	d.144	15.2632	High
PKDCC	1072357	1	417	c.58	20.0724	Low
PKDCC	1072358	418	493	b.19	19.2075	Low
gi|119631651	1072359	1	257	d.144	15.4366	High
gi|119631651	1072360	258	1212	c.37	30.7877	Low
gi|119631651	1072361	1213	1278	g.3	15.1984	High
MYCNOS	1072413	1	109	d.169	18.9826	Low
gi|5326820	1072419	1	58	f.23	15.2857	High
HSBP1	1072421	1	76	a.2	16.7587	High
TNP2	1072434	1	138	g.3	16.2361	High
C20orf24	1072442	1	44	g.5	16.8344	High
gi|6005792	1072466	1	110	a.77	11.9147	High
gi|6005792	1072467	111	454	d.144	16.9736	High
gi|6005792	1072468	455	596	d.169	13.8795	High
GAGE2D	1072472	1	116	g.3	15.0798	High
gi|7019543	1072473	1	385	d.144	15.5145	High
gi|7019543	1072474	386	456	g.37	15.6718	High
gi|7019543	1072475	457	547	a.4	18.0524	Low
CPLX1	1072500	1	134	a.140	16.0257	High
EEF2K	1072502	1	346	d.144	13.7247	High
EEF2K	1072503	347	430	g.5	15.3774	High
EEF2K	1072504	431	725	a.118	18.3238	Low
gi|30583185	1072520	1	36	b.34	14.7034	High
gi|35505411	1072530	1	65	f.23	14.3394	High
RPL38	1079353	1	70	d.58	19.7567	Low
MINK1	1079354	1	335	d.144	18.3206	Low
MINK1	1079355	336	739	g.39	21.4878	Low
MINK1	1079356	740	1000	f.23	15.8443	High
MINK1	1079358	1157	1295	b.82	17.8211	Low
CAMK1G	1079361	1	323	d.144	24.5834	Low
SFTA2	1079365	21	78	b.40	18.6658	Low
NDUFA13	1080141	52	144	a.194	16.9081	High
SIK1	1080357	1	350	d.144	19.9227	Low
SIK1	1080358	351	529	d.19	16.9703	High
SIK1	1080359	530	697	a.4	14.8162	High
SIK1	1080360	698	783	d.19	15.1327	High
GMFG	1377904	1	142	d.109	9.67391	High
LAGE3	1378450	1	70	b.34	15.7345	High
LAGE3	1378470	71	143	d.14	20.1412	Low
gi|4504225	1379156	115	150	b.72	15.5522	High
FAM63B	1379718	1	204	g.3	18.7164	Low
FAM63B	1379747	205	278	c.55	17.334	High
FAM63B	1379839	279	396	a.39	19.7083	Low
FAM63B	1379943	397	484	d.17	21.0505	Low
FAM63B	1380052	485	605	a.6	15.1916	High
DET1	1380108	1	210	b.6	18.3056	Low
DET1	1380142	211	412	d.198	23.0283	Low
DET1	1380168	413	561	d.16	19.014	Low
BEST4	1380196	119	162	f.23	14.7879	High
BEST4	1380310	163	253	a.45	18.1814	Low
AMH	1380424	26	75	b.71	14.4844	High
ASIC1	1380432	1	465	c.23	25.2591	Low
ASIC1	1380446	466	574	f.23	16.582	High
THRA	1380450	1	128	g.39	12.9791	High
KRT1	1380454	1	162	b.34	15.2836	High
BEST4	1380456	254	355	a.22	15.6477	High
AMH	1380458	76	140	d.166	17.9947	Low
EML1	1380461	1	93	a.2	15.0455	High
THRA	1380467	129	410	a.123	14.5948	High
KRT1	1380473	163	520	a.238	54.8831	Low
THRA	1380475	411	490	a.4	15.9437	High
KRT1	1380480	521	644	g.3	20.3277	Low
SETD3	1380500	1	500	d.144	24.7269	Low
SETD3	1380506	501	594	a.140	14.9862	High
GPC6	1380540	25	106	a.8	22.6797	Low
CBX4	1380550	1	107	b.34	11.8336	High
EML1	1380558	94	546	b.69	13.8077	High
BEST4	1380580	356	473	b.72	16.6604	High
AMH	1380586	141	284	b.121	16.3234	High
GPC6	1380612	107	237	a.29	19.7023	Low
CBX4	1380678	247	443	b.71	14.4473	High
AMH	1380697	285	397	a.144	18.5788	Low
CBX4	1380707	444	560	d.16	14.6614	High
GPC6	1380749	238	306	a.1	18.259	Low
AMH	1380815	398	560	g.17	10.3543	High
gi|119596126	1380827	1	171	g.3	18.3456	Low
ADORA2A	1380832	1	322	f.58	17.669	Low
ADORA2A	1380841	323	412	b.34	15.5161	High
gi|119584969	1380848	1	201	a.43	17.5178	Low
GPC6	1380853	307	377	a.3	15.6105	High
gi|119596126	1380860	172	289	f.23	14.332	High
gi|119584969	1380883	202	312	a.17	20.0264	Low
FAM198B	1380928	1	200	b.40	18.0836	Low
gi|119596126	1380951	290	459	c.58	19.5482	Low
FAM198B	1380962	201	328	c.23	17.722	Low
gi|119584969	1381008	313	402	a.118	14.6539	High
GPC6	1381012	378	555	a.26	17.9586	Low
DNTTIP1	1381030	133	223	b.72	15.6116	High
FAM198B	1381062	329	440	a.4	17.9942	Low
FAM198B	1381170	441	527	a.43	17.4113	High
gi|119580544	1381261	171	314	d.169	16.5143	High
CSGALNACT1	1381344	30	111	a.38	19.797	Low
CSGALNACT1	1381423	112	198	a.35	17.7141	Low
CSGALNACT1	1381521	199	532	c.37	25.7014	Low
FAM126A	1381599	1	211	a.74	20.0264	Low
gi|21262953	1381620	1	182	g.37	17.0281	High
PUF60	1381626	1	128	a.7	17.7565	Low
FAM126A	1381632	212	351	f.23	17.2231	High
gi|18570945	1381638	1	119	g.50	16.1985	High
GPC4	1381650	24	106	a.164	22.2315	Low
ST6GALNAC4	1381651	1	124	c.58	17.7732	Low
gi|21262953	1381656	183	458	b.19	19.5108	Low
ST6GALNAC4	1381679	125	218	d.169	17.6829	Low
gi|21262953	1381681	459	592	b.108	13.7339	High
GPC4	1381718	107	237	a.130	19.5768	Low
FAM126A	1381755	352	521	b.34	13.572	High
PUF60	1381764	129	317	d.58	20.0778	Low
PUF60	1381773	318	431	f.23	16.2481	High
gi|18570945	1381774	182	287	a.74	17.744	Low
GPC4	1381818	238	306	a.133	17.9633	Low
PUF60	1381873	432	559	d.58	7.64542	High
GPC4	1381932	307	431	a.273	17.4339	High
gi|89033515	1381968	1	89	a.2	20.3387	Low
gi|42659438	1382007	1	102	a.61	15.4357	High
GPC4	1382038	432	466	d.92	13.7004	High
GPC4	1382057	467	556	f.23	16.3917	High
gi|41148788	1382863	1	95	a.5	15.6845	High
gi|51477267	1383218	1	115	b.40	18.6283	Low
GAGE5	1384403	1	117	g.3	15.4183	High
GAGE5	1385666	1	117	g.3	15.7489	High
gi|4503887	1386278	1	117	g.3	15.6044	High
SPRR1A	1387535	1	89	g.3	19.7368	Low
MAZ	1388008	1	227	g.37	12.4162	High
IL21R	1388016	1	303	d.38	27.7316	Low
TIPIN	1388018	1	156	a.39	15.6844	High
MAZ	1388028	228	416	g.37	10.5967	High
IL21R	1388029	304	397	b.40	14.9982	High
SCO1	1388031	1	128	f.23	14.8752	High
CHTF8	1388033	1	239	g.3	19.8164	Low
FOXC2	1388034	1	168	a.4	8.92637	High
C16orf46	1388035	1	75	b.1	15.5287	High
MAZ	1388038	417	493	g.37	15.2491	High
gi|4504075	1388041	1	266	g.7	19.0887	Low
TBC1D26	1388042	1	59	b.72	15.7044	High
FOXC2	1388045	169	230	b.34	14.0878	High
gi|4504075	1388049	267	326	b.40	15.5933	High
NAGPA	1388051	26	58	g.39	15.0565	High
CHTF8	1388076	240	331	a.118	14.2289	High
FOXC2	1388088	231	408	g.3	19.6184	Low
NAGPA	1388090	59	116	d.16	15.2984	High
FOXC2	1388121	409	501	g.5	13.3678	High
C16orf46	1388164	76	139	g.39	14.2379	High
IL21R	1388175	398	461	g.3	14.2536	High
TBC1D26	1388177	60	250	a.69	20.363	Low
TIPIN	1388179	157	301	a.137	15.6957	High
CHTF8	1388193	332	500	g.3	20.0134	Low
SCO1	1388199	129	301	c.47	11.8643	High
NAGPA	1388205	117	515	b.29	28.939	Low
CHTF8	1388220	501	545	b.72	17.887	Low
IL21R	1388266	462	538	g.5	15.2882	High
C16orf46	1388271	140	200	g.39	15.4626	High
C16orf46	1388346	201	281	g.39	14.8652	High
C16orf46	1388465	282	395	d.377	16.53	High
DEPDC7	1389831	1	182	a.4	16.6971	High
DEPDC7	1389837	183	440	a.285	17.0133	High
DEPDC7	1389843	441	511	a.273	16.783	High
gi|119609472	1389989	29	201	a.39	16.8266	High
BIVM	1390018	1	210	d.169	15.7391	High
gi|119609472	1390020	202	354	b.29	16.4808	High
PAF1	1390022	1	81	g.37	15.5462	High
gi|145275187	1390028	1	94	a.4	15.92	High
BIVM	1390038	211	408	c.1	19.2798	Low
gi|119609472	1390042	355	420	g.39	17.1613	High
BIVM	1390095	409	503	d.19	16.2122	High
PAF1	1390110	82	262	b.34	17.097	High
gi|145275187	1390128	95	509	c.66	20.0085	Low
PAF1	1390139	263	383	d.346	19.6817	Low
gi|119609472	1390149	421	541	a.4	19.2951	Low
ENTHD2	1390155	1	172	a.118	16.2555	High
gi|56203829	1390161	1	96	a.47	16.9822	High
ENTHD2	1390163	173	423	a.96	16.5466	High
SREK1	1390170	1	76	b.34	16.9219	High
gi|9843765	1390172	1	96	a.47	16.9822	High
ENTHD2	1390182	424	525	g.5	16.0491	High
APEX2	1390200	1	320	d.151	16.0003	High
APEX2	1390204	321	453	a.118	16.0593	High
APEX2	1390229	454	518	g.50	14.7043	High
PAF1	1390241	384	531	g.3	20.9414	Low
gi|33991153	1390250	1	102	a.4	16.9061	High
SREK1	1390258	77	508	d.357	19.4788	Low
gi|56203829	1390262	97	242	b.1	17.9734	Low
gi|56203829	1390265	243	312	d.92	15.2097	High
gi|9843765	1390281	97	277	b.47	19.989	Low
gi|56203829	1390286	313	389	b.108	15.512	High
gi|9843765	1390288	278	392	b.108	15.3044	High
gi|9843765	1390311	393	511	a.2	16.7663	High
gi|56203829	1390312	390	531	a.38	16.4964	High
gi|119586937	1390383	1	91	b.40	16.9427	High
ZNF395	1390389	27	124	b.1	16.7151	High
gi|3688085	1390390	1	109	a.140	15.1563	High
gi|4505421	1390391	1	97	a.3	15.7135	High
gi|119586937	1390395	92	398	b.23	27.5255	Low
gi|119586937	1390400	399	532	g.37	14.9218	High
gi|119591323	1390424	1	112	a.243	17.651	Low
MEX3B	1390437	1	184	d.51	22.7254	Low
gi|4505421	1390438	98	283	g.37	17.6585	Low
MEX3B	1390443	185	304	g.3	17.3947	High
MOXD1	1390453	1	162	b.29	19.0366	Low
MOXD1	1390459	163	523	b.29	19.4261	Low
gi|4505421	1390465	284	409	a.73	16.9814	High
MOXD1	1390467	524	613	f.23	17.0836	High
GSDMC	1390477	1	180	d.85	20.2524	Low
ZNF395	1390485	125	306	a.61	17.2064	High
gi|26787970	1390502	61	157	g.39	17.8915	Low
GSDMC	1390504	181	292	d.92	14.1117	High
KRT79	1390508	1	112	d.16	15.0073	High
gi|119591323	1390512	113	212	g.39	18.4822	Low
ZNF395	1390513	307	451	g.39	18.3641	Low
PSD3	1390517	1	229	a.118	14.1079	High
gi|3688085	1390524	110	518	a.211	11.4629	High
PSD3	1390527	230	413	b.55	14.0048	High
PSD3	1390535	414	533	a.2	17.244	High
gi|119591323	1390541	213	379	g.3	19.1646	Low
MEX3B	1390542	305	501	g.44	13.2113	High
KRT79	1390544	113	460	a.238	61.1438	Low
KRT79	1390546	461	535	g.39	14.6608	High
gi|119591323	1390559	380	460	g.37	16.3914	High
IL2RB	1390566	1	288	d.23	27.2463	Low
gi|4505421	1390569	410	524	a.2	15.5193	High
IL2RB	1390572	289	401	b.77	15.4086	High
gi|119591323	1390579	461	549	d.217	16.133	High
gi|26787970	1390613	158	291	d.92	14.3206	High
GSDMC	1390616	293	405	a.283	16.0925	High
ZNF395	1390623	452	513	g.39	13.7882	High
ERMARD	1390663	1	53	f.23	17.1784	High
IL2RB	1390673	402	463	d.92	14.8272	High
CDC25B	1390677	1	137	a.4	13.9781	High
gi|42716297	1390683	1	73	a.61	16.2915	High
gi|26787970	1390706	292	529	g.39	18.989	Low
CDC25B	1390708	138	246	a.118	14.0445	High
GSDMC	1390716	406	508	a.43	16.7247	High
ERMARD	1390751	54	194	a.121	17.1786	High
gi|51105916	1390757	1	92	g.37	14.5308	High
CDC25B	1390771	1	137	a.4	13.9781	High
IL2RB	1390779	464	551	a.118	14.8411	High
gi|42716297	1390794	74	129	a.16	16.7227	High
CDC25B	1390803	138	270	g.5	16.6344	High
CDC25B	1390810	247	307	g.5	16.0192	High
gi|42716297	1390822	130	326	g.83	22.2111	Low
CERK	1390844	1	129	b.55	16.5326	High
CDC25B	1390846	308	539	c.46	9.19732	High
gi|42716297	1390848	327	501	d.92	29.4343	Low
CERK	1390849	130	537	c.66	22.7779	Low
gi|51105916	1390857	93	211	a.61	17.0297	High
ERMARD	1390878	195	276	a.22	15.9195	High
CDC25B	1390912	271	338	g.9	15.8519	High
gi|51105916	1390957	212	444	a.118	21.7337	Low
ERMARD	1390972	277	327	a.4	15.1254	High
gi|51105916	1390982	445	549	d.52	18.1587	Low
CDC25B	1391009	339	580	c.46	9.38353	High
ERMARD	1391056	328	505	a.45	18.3072	Low
RPL27A	1391251	1	148	c.12	15.7342	High
DCLRE1C	1391391	1	245	c.108	19.3611	Low
gi|57162395	1391392	1	381	c.55	20.6752	Low
gi|57162395	1391396	382	580	d.92	13.9652	High
DCLRE1C	1391397	246	465	d.92	14.1811	High
gi|57162395	1391428	581	692	a.140	14.195	High
DCLRE1C	1391435	466	577	a.140	14.195	High
NTN1	1391453	1	97	a.52	18.4236	Low
TICAM1	1391456	1	172	a.5	18.6274	Low
NTN1	1391465	98	508	b.29	25.5379	Low
NTN1	1391475	509	604	b.40	21.3051	Low
gi|57162670	1391478	1	558	c.45	24.6915	Low
GPC5	1391481	26	108	a.164	22.0144	Low
gi|57162670	1391485	559	621	b.108	15.68	High
gi|16306753	1391486	1	127	a.47	21.5869	Low
ZWILCH	1391487	1	117	d.131	18.4978	Low
TICAM1	1391489	173	323	g.3	19.6085	Low
CENPB	1391492	1	177	a.77	17.0603	High
CENPB	1391497	178	390	d.92	20.9261	Low
NEPRO	1391501	1	79	d.6	17.3288	High
gi|3327968	1391503	1	99	d.15	18.4149	Low
FOXP1	1391507	1	126	a.2	17.0818	High
gi|16306753	1391510	128	243	f.23	16.5043	High
gi|56204985	1391512	1	166	a.26	18.8656	Low
IL10RA	1391513	1	284	d.38	23.4758	Low
FOXP1	1391514	127	199	g.37	14.6736	High
PODXL2	1391515	34	128	b.72	16.9617	High
TICAM1	1391517	324	387	g.5	15.4472	High
DTX2	1391518	1	233	d.289	15.2454	High
IL10RA	1391523	285	466	g.37	16.1255	High
DTX2	1391525	234	358	g.37	12.6322	High
POMGNT2	1391529	1	92	a.4	21.1716	Low
CENPB	1391538	391	525	g.3	20.8627	Low
TICAM1	1391549	388	599	c.37	22.4832	Low
CSTF2	1391550	1	179	d.51	24.1897	Low
TOX4	1391553	1	99	d.92	14.4523	High
gi|56204985	1391556	167	347	b.106	19.2164	Low
FOXP1	1391559	200	308	a.2	19.4612	Low
CSTF2	1391562	180	277	a.118	13.7309	High
PODXL2	1391564	129	337	g.3	20.2831	Low
IL10RA	1391577	467	578	g.5	14.4928	High
DTX2	1391587	359	465	g.44	17.6195	Low
MAGED2	1391591	1	169	g.3	19.8509	Low
GPC3	1391593	26	58	g.37	14.5225	High
TICAM1	1391599	600	712	b.72	17.2686	High
DTX2	1391600	466	575	a.4	17.9604	Low
gi|56204985	1391605	348	410	a.118	14.8616	High
PODXL2	1391614	338	400	g.39	14.659	High
FOXP1	1391618	385	480	a.4	9.4682	High
FOXP1	1391625	481	601	a.118	14.7816	High
CSTF2	1391626	278	468	g.3	19.3146	Low
MAGED2	1391631	170	361	a.4	20.3103	Low
GPC3	1391634	59	245	a.130	21.2621	Low
CSTF2	1391636	469	577	a.2	13.8392	High
TCF7L1	1391637	1	118	g.37	15.9579	High
GPC5	1391642	109	241	a.26	18.7586	Low
TCF7L1	1391644	119	258	d.92	15.0255	High
RUNX1T1	1391655	1	125	b.72	17.0169	High
MAGED2	1391664	362	507	a.4	18.9159	Low
ZWILCH	1391665	118	256	b.121	16.8041	High
gi|3327968	1391666	100	237	a.7	22.7582	Low
gi|3327968	1391673	238	593	a.211	14.5671	High
POMGNT2	1391674	251	435	c.66	21.2742	Low
NEPRO	1391688	80	212	a.121	17.7001	Low
TOX4	1391694	100	206	d.92	15.5448	High
PODXL2	1391706	401	486	c.52	18.776	Low
POMGNT2	1391707	436	580	d.81	17.9518	Low
CENPB	1391710	526	599	a.30	8.76022	High
gi|56204985	1391718	411	593	a.194	15.1782	High
TOX4	1391720	207	337	a.21	11.62	High
FXR1	1391725	1	130	b.40	18.084	Low
gi|16306753	1391727	244	444	g.3	18.6434	Low
TOX4	1391728	338	459	g.37	15.2037	High
FXR1	1391735	131	175	b.40	19.8179	Low
TCF7L1	1391745	259	332	b.72	19.5694	Low
gi|16306753	1391750	445	536	g.5	14.7365	High
FXR1	1391755	176	288	d.51	22.8068	Low
GPC5	1391766	242	307	a.133	17.5307	Low
RUNX1T1	1391770	126	249	a.5	15.154	High
TCF7L1	1391771	333	426	a.21	9.21874	High
FXR1	1391776	289	344	b.71	15.1354	High
GPC3	1391778	246	311	a.133	17.7117	Low
TCF7L1	1391779	427	588	g.3	18.9249	Low
RUNX1T1	1391782	250	336	g.5	15.0982	High
ZWILCH	1391785	257	344	a.5	15.2423	High
FXR1	1391789	345	429	a.2	15.8276	High
MAGED2	1391791	508	606	d.92	15.0736	High
FXR1	1391814	521	621	a.140	15.0536	High
PODXL2	1391821	523	605	g.5	15.4817	High
NEPRO	1391827	213	343	a.3	16.0549	High
TOX4	1391850	460	621	a.33	16.2503	High
GPC5	1391881	308	377	a.273	16.4642	High
gi|16306753	1391898	537	614	g.37	13.9708	High
GPC3	1391902	312	427	a.273	18.0603	Low
RUNX1T1	1391903	337	413	a.2	16.9958	High
RUNX1T1	1391910	414	514	a.38	17.6877	Low
ZWILCH	1391911	345	453	a.74	16.9249	High
RUNX1T1	1391935	515	604	g.85	10.3344	High
GPC5	1391987	378	505	a.273	18.4208	Low
ZWILCH	1392010	454	591	d.96	20.3895	Low
GPC3	1392027	428	502	a.60	16.8315	High
GPC5	1392112	506	572	f.17	14.9395	High
GPC3	1392170	503	580	f.23	14.7985	High
RPS27	1393122	1	84	g.41	16.1051	High
gi|21389381	1393142	1	105	d.184	15.3203	High
gi|13560070	1393175	129	176	c.3	17.2866	High
RPUSD2	1393182	1	140	b.72	15.282	High
RTKN	1393188	1	183	d.166	23.082	Low
RPUSD2	1393192	141	458	d.265	21.3654	Low
RFWD3	1393198	1	181	g.39	20.711	Low
RPUSD2	1393199	459	554	g.37	19.5416	Low
SLU7	1393202	1	173	g.39	15.4527	High
AOPEP	1393204	1	148	b.121	15.4394	High
gi|42657539	1393206	1	179	a.80	17.9871	Low
MAPKAP1	1393208	1	218	b.6	17.2933	High
RTKN	1393223	184	292	b.121	17.4004	High
gi|13560070	1393224	348	378	g.39	13.2782	High
RFWD3	1393229	182	245	g.39	17.3285	High
gi|154240744	1393238	1	100	b.72	16.6257	High
gi|42657539	1393243	180	337	a.121	16.9356	High
MAPKAP1	1393247	219	257	b.84	15.5525	High
gi|13560070	1393263	379	450	f.23	16.8917	High
MAPKAP1	1393272	258	359	d.15	18.6385	Low
PIGZ	1393283	286	432	f.14	16.2033	High
RTKN	1393298	293	420	b.55	14.981	High
RTKN	1393303	421	550	a.140	14.4616	High
AOPEP	1393314	149	720	d.153	26.726	Low
SLU7	1393329	174	300	a.4	18.1299	Low
SLU7	1393352	301	456	a.61	17.0577	High
gi|42657539	1393356	338	402	f.23	14.9927	High
RFWD3	1393358	246	382	g.44	12.3796	High
gi|154240744	1393367	101	191	a.22	17.3214	High
RFWD3	1393375	383	774	b.69	20.7364	Low
SHROOM1	1393377	1	178	g.37	20.4732	Low
MAPKAP1	1393388	360	419	a.5	16.3379	High
gi|13560070	1393401	451	551	g.3	14.1955	High
SHROOM1	1393406	179	387	g.74	15.348	High
PIGZ	1393424	433	579	c.58	17.3334	High
SHROOM1	1393432	388	491	g.5	16.9671	High
gi|154240744	1393441	192	400	a.118	18.8044	Low
gi|154240744	1393464	401	545	a.7	20.9484	Low
gi|42657539	1393477	403	453	a.4	15.1254	High
SPATA16	1393478	1	213	a.60	20.431	Low
SLU7	1393495	457	586	a.118	16.4138	High
SPATA16	1393506	214	296	a.43	17.551	Low
MAPKAP1	1393509	420	522	d.3	18.5403	Low
LACTB	1393521	1	100	f.23	14.0144	High
SHROOM1	1393523	492	847	a.7	32.0996	Low
gi|42657539	1393556	606	678	a.194	16.9874	High
SNTB2	1393562	1	319	c.94	24.6513	Low
SNTB2	1393569	320	453	b.121	19.9282	Low
SNTB2	1393574	454	540	b.26	18.2017	Low
gi|154240744	1393583	546	876	b.2	25.8423	Low
gi|154240744	1393590	877	1335	b.69	20.7079	Low
SPATA16	1393606	297	373	f.23	16.4438	High
LACTB	1393630	101	547	e.3	19.6869	Low
SPATA16	1393712	374	569	a.296	19.3032	Low
PRLR	1393724	1	159	b.1	21.7082	Low
PRLR	1393728	160	320	b.34	17.0057	High
PRLR	1393822	321	371	g.9	16.1848	High
PRLR	1393937	372	521	b.71	14.4091	High
EXOSC10	1396930	1	179	a.2	17.5789	Low
EXOSC10	1396941	180	581	d.144	24.4837	Low
MRPL9	1396945	1	92	b.31	15.1337	High
EXOSC10	1396951	582	795	a.137	17.3894	High
EXOSC10	1396957	796	860	g.3	16.4139	High
SLC12A6	1396960	1	133	f.23	17.1493	High
HERPUD1	1396966	1	143	d.15	15.2211	High
gi|119593641	1396969	1	130	a.4	18.2842	Low
gi|6808091	1396973	1	106	g.37	13.6236	High
YIF1A	1396974	1	71	a.118	12.993	High
HERPUD1	1396976	144	232	f.23	14.8893	High
gi|6808091	1396978	107	219	g.5	16.7556	High
gi|7662404	1396986	27	167	b.121	16.8905	High
SPEM1	1396990	52	183	g.37	15.567	High
BBS5	1397009	1	113	b.18	15.6969	High
YIF1A	1397013	72	129	f.23	16.4	High
BBS5	1397019	114	259	b.55	17.7055	Low
BBS5	1397025	260	341	d.92	14.9006	High
SPEM1	1397029	184	309	a.16	17.3006	High
gi|7662404	1397035	168	281	b.121	16.5463	High
gi|21735616	1397047	44	121	a.5	14.9046	High
gi|6808091	1397051	220	274	a.60	16.2508	High
gi|54696900	1397052	1	279	a.102	18.7108	Low
PAQR9	1397059	1	81	g.3	15.3293	High
gi|54696900	1397061	280	377	b.108	16.0535	High
MRPL9	1397068	93	267	d.99	29.8799	Low
gi|5174565	1397073	300	383	f.23	16.1866	High
gi|119593641	1397083	131	286	f.23	16.1489	High
SLC12A6	1397091	134	671	f.38	18.1731	Low
SLC12A6	1397096	672	856	c.37	20.5055	Low
gi|21735616	1397136	122	274	a.100	21.7309	Low
gi|6808091	1397144	275	430	a.43	16.9725	High
gi|7662404	1397160	282	341	b.34	15.5985	High
gi|11995470	1397161	27	118	g.5	14.7596	High
WNT16	1397167	31	116	d.6	17.9355	Low
gi|414538	1397169	1	92	a.140	13.6628	High
gi|7662404	1397177	342	431	a.77	13.3719	High
gi|51094854	1397183	1	92	a.140	13.6628	High
gi|119568872	1397184	1	96	f.23	16.6054	High
INSIG1	1397187	1	78	b.108	16.1514	High
gi|22055651	1397189	1	180	a.285	17.8856	Low
gi|414538	1397201	93	175	c.55	20.5881	Low
gi|38327529	1397211	1	78	b.108	16.1514	High
gi|51094854	1397212	93	175	c.55	20.5881	Low
gi|39653323	1397213	1	229	a.140	15.7562	High
gi|22055651	1397215	181	304	d.79	16.9032	High
gi|414538	1397222	176	350	b.121	17.441	High
PHF20L1	1397223	1	178	b.34	16.6317	High
PHF20L1	1397226	179	285	a.140	15.0586	High
gi|22055651	1397230	305	460	a.121	17.3597	High
gi|51094854	1397234	176	350	b.121	17.441	High
gi|39653323	1397235	230	279	d.92	15.1118	High
gi|11995470	1397236	119	243	g.32	15.278	High
gi|414538	1397241	351	408	a.43	16.8409	High
IZUMO4	1397242	17	127	a.4	18.0054	Low
gi|21735616	1397249	275	414	a.7	17.383	High
gi|51094854	1397250	351	451	d.65	19.6307	Low
SLC12A6	1397254	857	1024	c.26	21.1169	Low
gi|22055651	1397265	461	632	a.3	16.7966	High
gi|414538	1397266	409	503	d.26	16.6006	High
WNT16	1397277	117	215	a.133	18.9301	Low
IZUMO4	1397280	128	214	a.74	17.8562	Low
gi|119568872	1397284	97	410	a.118	20.4734	Low
SLC12A6	1397293	1025	1099	c.108	20.131	Low
gi|22055651	1397295	633	765	a.211	18.0254	Low
gi|39653323	1397311	280	443	g.5	15.4755	High
gi|38327529	1397324	264	330	d.19	16.2541	High
CREB3	1397327	1	127	a.140	15.0361	High
gi|51094854	1397342	452	522	b.121	17.0174	High
CREB3	1397346	128	225	a.38	18.0737	Low
PTGES2	1397349	1	98	f.23	15.452	High
HAUS7	1397352	1	131	a.80	16.82	High
CREB3	1397353	226	371	f.23	14.9052	High
gi|18676634	1397354	1	80	g.37	16.2663	High
gi|119607830	1397358	1	118	a.23	21.4909	Low
gi|13435137	1397365	1	97	d.92	14.8918	High
DNAJC28	1397371	1	150	a.2	14.0339	High
WNT16	1397372	216	365	g.17	19.6436	Low
DNAJC28	1397375	151	232	a.2	16.731	High
ADRM1	1397384	19	114	b.30	17.1592	High
WBP5	1397387	1	104	g.37	17.5706	Low
ROPN1L	1397389	1	137	a.77	17.8785	Low
FYTTD1	1397396	1	124	a.140	14.9888	High
gi|32699038	1397397	1	122	a.4	14.6726	High
TEX264	1397401	1	185	d.150	22.6655	Low
TEX264	1397402	186	313	g.37	17.5369	Low
PTGES2	1397408	99	377	a.45	22.4407	Low
TMEM139	1397411	61	175	b.72	17.2231	High
ODF1	1397414	1	77	a.10	20.4105	Low
SPAG4	1397425	1	150	a.3	14.0284	High
gi|18676634	1397432	81	270	d.16	17.3753	High
HAUS7	1397433	132	253	a.196	18.8026	Low
ADRM1	1397471	115	228	a.140	16.4492	High
DNAJC28	1397472	233	388	a.47	16.9758	High
ROPN1L	1397484	138	230	a.73	17.1868	High
gi|32699038	1397490	123	167	g.5	17.114	High
FYTTD1	1397497	125	318	d.344	15.1811	High
TMEM139	1397507	176	216	b.72	16.5371	High
gi|32699038	1397517	168	310	g.9	14.449	High
SPAG4	1397537	190	258	a.2	19.3163	Low
ODF1	1397538	78	250	b.1	22.0492	Low
gi|32699038	1397539	311	446	a.60	11.1891	High
HAUS7	1397550	254	368	a.7	17.2749	High
MRAP2	1397556	72	205	d.92	16.538	High
SPAG4	1397563	259	437	b.6	18.08	Low
ADRM1	1397578	229	407	a.60	16.3983	High
XAGE2	1397583	1	111	g.39	17.156	High
MSL3	1399084	1	166	b.34	17.2281	High
MSL3	1399097	167	300	a.5	17.9026	Low
MSL3	1399106	301	416	d.169	14.9732	High
LIAS	1399373	1	76	g.5	14.4989	High
LIAS	1399475	77	322	c.1	21.8303	Low
gi|14041859	1400130	1	146	b.40	15.4152	High
gi|56203965	1400137	1	96	g.31	14.7118	High
gi|14041859	1400162	147	298	d.17	19.9998	Low
gi|14041859	1400176	299	377	g.39	17.3377	High
gi|56203965	1400203	97	304	c.37	11.6769	High
gi|56203965	1400210	305	548	c.61	13.9064	High
CHMP7	1400226	1	141	a.4	18.0105	Low
HBS1L	1400236	1	72	g.37	16.5199	High
gi|14041859	1400252	378	427	g.3	19.1921	Low
HBS1L	1400257	73	139	a.5	10.477	High
HBS1L	1400262	140	320	g.32	15.231	High
HBS1L	1400317	528	632	a.140	17.1568	High
CHMP7	1400338	142	453	d.58	40.4319	Low
RPS27L	1400813	1	84	g.41	15.9169	High
CCNB1IP1	1402038	90	191	a.7	22.3594	Low
gi|30582977	1402044	1	102	a.38	9.16374	High
gi|30582977	1402047	103	182	b.72	15.6446	High
gi|55662189	1402067	199	256	a.32	17.8561	Low
CCNB1IP1	1402069	192	277	b.72	16.4562	High
gi|55662189	1402085	257	344	a.140	14.4375	High
ENY2	1402295	1	101	a.301	12.468	High
MYCBP	1402621	1	103	a.2	18.2584	Low
ATPIF1	1402640	1	71	d.169	14.925	High
GPATCH2L	1402687	1	94	a.4	18.0766	Low
AGBL2	1402697	1	115	g.37	15.0992	High
gi|55960182	1402715	1	201	d.344	16.2479	High
COQ10A	1402716	1	88	f.23	15.6525	High
GPATCH2L	1402733	95	216	g.5	16.1662	High
gi|55960182	1402757	202	330	d.344	15.7043	High
YBEY	1402779	1	131	d.169	14.1143	High
AGBL2	1402798	116	196	g.5	14.1087	High
GPATCH2L	1402801	217	342	g.5	16.1333	High
YBEY	1402841	132	299	d.92	15.5889	High
YBEY	1402843	132	256	d.387	19.3324	Low
COQ10A	1402844	89	252	d.129	11.6962	High
GPATCH2L	1402884	343	477	g.39	16.3031	High
gi|55960182	1402889	331	606	b.19	16.3439	High
AGBL2	1402917	197	298	b.40	14.0171	High
gi|55960182	1402933	607	704	g.3	14.8746	High
gi|55960182	1402943	705	1059	f.13	20.7734	Low
gi|55960182	1402947	1060	1279	g.39	15.0441	High
AGBL2	1403052	299	668	c.56	20.7639	Low
AGBL2	1403059	669	751	a.108	17.7324	Low
AGBL2	1403061	752	902	b.34	15.961	High
SLC30A1	1405624	155	425	d.61	23.641	Low
MBNL1	1405952	1	85	g.80	18.303	Low
MBNL1	1405963	86	200	g.37	18.1671	Low
MBNL1	1405969	201	314	a.60	15.5709	High
gi|51094474	1405982	42	98	g.24	17.0004	High
IPCEF1	1405988	1	164	b.55	10.7896	High
KMT2E	1405996	1	64	g.5	15.6286	High
gi|51094474	1406022	99	209	b.1	15.1075	High
FAM135A	1406028	155	286	a.2	17.0527	High
FUT10	1406056	1	96	b.19	15.0694	High
KMT2E	1406090	65	239	b.92	18.0461	Low
IPCEF1	1406098	270	437	a.276	16.7448	High
LUZP4	1406118	1	137	d.92	14.7952	High
FUT10	1406189	97	357	c.87	18.6968	Low
gi|11989980	1406226	242	321	d.92	14.8805	High
gi|55960554	1408156	1	190	d.58	18.249	Low
gi|55960554	1408162	191	273	f.3	14.468	High
gi|55960643	1408175	1	131	b.34	16.0814	High
SOX13	1408179	1	131	a.118	16.2112	High
DCLRE1B	1408180	1	436	d.126	22.4073	Low
TNFRSF1B	1408188	1	256	g.24	18.469	Low
DCLRE1B	1408189	437	532	a.118	14.3648	High
BTRC	1408194	1	55	g.37	16.0315	High
FAM189B	1408196	129	207	g.5	15.0178	High
RALGPS2	1408200	313	417	g.5	17.1713	High
TNFRSF1B	1408208	281	354	g.5	14.8609	High
gi|55960643	1408216	132	287	a.60	19.6219	Low
gi|51468476	1408218	1	172	d.79	17.1438	High
SLC30A6	1408255	1	343	a.102	30.8089	Low
SLC30A6	1408262	344	461	d.92	14.256	High
SLFN12	1408265	1	70	d.80	18.6169	Low
gi|13376072	1408271	1	405	b.68	18.9279	Low
gi|13376072	1408279	406	529	g.3	16.7109	High
gi|55960554	1408295	274	465	d.58	11.463	High
GDF7	1408297	19	151	f.23	15.8122	High
gi|51468476	1408308	173	246	g.39	18.4311	Low
gi|55960643	1408310	288	370	d.110	18.478	Low
ST6GAL2	1408313	38	164	b.72	15.8009	High
CBFA2T2	1408319	1	70	b.34	15.2937	High
C2orf42	1408327	1	287	b.88	22.2121	Low
SOX13	1408330	132	230	a.231	18.3281	Low
gi|51468476	1408339	247	351	a.118	14.5002	High
BTRC	1408340	56	134	g.9	15.7757	High
DSE	1408343	378	869	b.30	23.7825	Low
FAM189B	1408345	208	339	d.169	14.5434	High
RALGPS2	1408346	418	583	b.55	13.6852	High
FIP1L1	1408369	1	150	d.16	16.6458	High
EDEM2	1408373	1	482	a.102	13.9162	High
gi|55960643	1408399	371	469	a.140	14.9224	High
GDF7	1408400	152	293	b.121	18.659	Low
gi|39812492	1408429	1	180	a.118	18.6303	Low
PES1	1408430	1	180	a.45	19.4714	Low
gi|51468476	1408436	406	506	d.169	16.6718	High
PES1	1408461	181	250	b.34	18.8374	Low
gi|39812492	1408462	181	322	a.121	18.7298	Low
SOX13	1408465	231	408	g.37	14.2993	High
BTRC	1408472	135	605	b.69	35.9852	Low
FAM189B	1408477	340	512	a.4	15.9223	High
C2orf42	1408488	392	574	d.81	15.7053	High
FIP1L1	1408492	151	198	g.32	15.5401	High
ATP6V1G2	1408494	1	77	a.16	18.8058	Low
PKIB	1408502	1	78	a.118	15.7026	High
SOX13	1408505	409	504	a.21	8.78098	High
GDF7	1408550	294	450	g.17	10.9494	High
ST6GAL2	1408552	275	529	d.3	17.8689	Low
PES1	1408578	251	588	c.15	19.4994	Low
SLFN12	1408587	347	505	d.58	20.9744	Low
DFNA5	1408590	1	196	b.121	18.7294	Low
CBFA2T2	1408597	218	519	a.7	19.9242	Low
CDC25B	1408614	258	340	g.39	17.1577	High
CBFA2T2	1408616	520	614	g.85	13.0421	High
gi|39812492	1408621	323	451	d.2	18.6329	Low
FAM189B	1408625	513	572	b.108	15.1098	High
FIP1L1	1408629	199	320	g.3	19.5259	Low
SLFN12	1408632	506	578	a.273	16.0165	High
DFNA5	1408634	197	283	b.121	15.9513	High
gi|39812492	1408712	452	590	a.121	18.4056	Low
CDC25B	1408729	341	566	c.46	10.3424	High
gi|55958892	1408743	164	378	a.7	20.2152	Low
DFNA5	1408756	284	395	a.69	16.971	High
YIPF3	1408775	1	119	a.6	16.016	High
gi|29165858	1408811	1	167	c.15	15.8448	High
gi|29165858	1408825	168	416	e.66	19.8185	Low
DTX2	1408840	244	398	g.39	19.3945	Low
DTX2	1408850	399	497	g.44	13.4659	High
DTX2	1408852	498	622	a.4	18.5109	Low
DFNA5	1408861	396	496	a.61	18.2204	Low
YIPF3	1408919	298	350	a.140	11.8667	High
gi|51094596	1409025	1	125	d.75	17.0854	High
gi|51094596	1409158	126	262	b.29	16.0891	High
gi|119612111	1409169	1	139	g.37	16.4673	High
gi|51466855	1409179	1	182	a.101	16.0616	High
FAM73B	1409197	1	223	f.23	15.5972	High
gi|51466855	1409218	183	319	a.147	20.4708	Low
FAM73B	1409226	224	344	a.101	17.2418	High
gi|72533516	1409230	1	78	a.16	17.6138	Low
gi|51094596	1409276	263	406	b.121	15.7692	High
gi|119606336	1409317	1	70	a.2	17.245	High
gi|119612111	1409325	140	573	d.153	26.8365	Low
gi|51094596	1409390	407	580	d.344	16.898	High
FAM73B	1409461	488	593	a.5	17.4481	High
gi|89031517	1409479	1	141	a.278	16.9365	High
gi|169166508	1409563	1	84	g.41	15.7447	High
gi|42656806	1409905	1	144	a.24	19.1786	Low
gi|7662166	1415018	1	203	g.3	19.4815	Low
GDF2	1415021	24	123	a.4	15.8971	High
UCHL5	1415022	1	225	d.3	13.2101	High
gi|119588611	1415026	1	191	a.80	17.8079	Low
UCHL5	1415027	226	329	a.2	18.8504	Low
SPATA21	1415028	1	132	a.4	16.8212	High
PYHIN1	1415030	1	93	a.60	16.7139	High
PI4K2A	1415031	1	185	a.4	21.8117	Low
CSGALNACT2	1415033	33	109	a.147	19.7268	Low
INA	1415034	1	68	g.39	14.0415	High
SUFU	1415036	1	341	d.260	9.95463	High
PYHIN1	1415037	94	186	g.3	18.31	Low
gi|7662166	1415039	204	379	b.11	14.6593	High
SUFU	1415040	342	435	d.87	15.1869	High
PYHIN1	1415042	187	410	b.40	17.5545	Low
gi|119588611	1415047	192	337	a.8	16.7993	High
PYHIN1	1415050	411	492	g.3	18.7779	Low
SPATA21	1415055	133	217	a.140	13.5952	High
gi|7662166	1415063	380	461	d.10	17.1345	High
INA	1415065	69	188	a.7	14.9571	High
SPATA21	1415068	218	357	a.77	17.8424	Low
INA	1415077	189	318	a.47	19.3953	Low
SPATA21	1415082	358	469	g.37	14.3375	High
gi|119588611	1415084	338	410	a.4	17.0008	High
GDF2	1415089	124	245	b.1	19.9237	Low
INA	1415092	319	409	a.25	23.0979	Low
C12orf4	1415100	1	237	d.58	28.837	Low
INA	1415101	410	499	a.118	16.093	High
CELF1	1415106	1	240	d.58	15.4343	High
gi|119588611	1415110	411	509	a.80	17.1799	High
CELF1	1415111	241	387	f.23	14.2082	High
C12orf4	1415132	238	334	a.5	17.0405	High
PI4K2A	1415168	186	293	d.372	15.4418	High
CSGALNACT2	1415175	110	245	d.58	17.422	High
C12orf4	1415247	335	406	d.198	16.2743	High
CSGALNACT2	1415294	246	542	c.37	23.6135	Low
C12orf4	1415337	407	552	d.79	20.8678	Low
gi|27734765	1415475	287	394	a.22	15.9684	High
WNT1	1415534	29	104	d.6	17.9632	Low
NPM1	1415988	129	265	a.4	15.4292	High
SHH	1416135	193	368	b.86	12.3381	High
MANEAL	1419837	1	127	e.19	18.8132	Low
ZAR1	1421433	1	325	g.39	18.011	Low
ZAR1	1421440	326	424	g.50	16.0689	High
RAB3IL1	1424159	1	281	a.35	22.6204	Low
HPS1	1424161	1	95	c.43	22.27	Low
gi|7263341	1424172	296	368	a.4	18.303	Low
gi|42794612	1424221	1	120	a.74	18.1916	Low
TEAD4	1424224	119	206	f.23	15.4243	High
gi|42794612	1424345	121	313	b.40	17.1352	High
MTERF1	1424382	1	102	g.41	17.0217	High
TSR3	1424406	105	239	a.130	21.0539	Low
gi|31417392	1424427	1	142	a.3	15.5665	High
gi|13159927	1424439	173	305	a.118	16.3031	High
NUSAP1	1424440	124	270	a.37	17.2306	High
TSR3	1424523	240	312	g.37	13.7942	High
gi|57208342	1424571	189	292	a.23	17.3846	High
gi|11993700	1424602	225	338	c.30	18.9758	Low
gi|57208342	1424672	293	436	a.194	14.8911	High
gi|55249564	1424696	1	60	a.140	15.9167	High
AP4S1	1425665	1	144	d.110	14.032	High
TMEM151A	1432010	369	468	g.9	16.3463	High
gi|119591088	1432188	1	105	f.17	15.308	High
GPATCH2L	1432236	1	94	a.4	18.0766	Low
GPATCH2L	1432267	95	216	g.5	16.1662	High
PAIP1	1432399	1	153	g.3	18.0838	Low
PAIP1	1432414	154	395	a.118	15.8149	High
GPATCH2L	1432439	355	482	g.39	14.3445	High
gi|119591088	1432461	408	493	g.74	15.0888	High
PAGE4	1433255	1	102	g.39	18.4508	Low
RPL22	1433407	1	128	d.15	20.9788	Low
IKZF3	1439720	1	171	g.37	11.6771	High
gi|56204310	1440647	1	118	a.118	14.6844	High
gi|56204310	1440751	119	253	a.8	16.7683	High
gi|51451338	1442335	1	115	f.32	16.3665	High
CXCL8	1448230	1	99	d.9	11.0149	High
TFF1	1448551	1	84	g.92	27.2204	Low
ENSA	1448607	1	121	a.118	14.0229	High
gi|91208630	1449010	27	68	b.72	17.2585	High
TFF2	1449158	1	129	g.16	30.6587	Low
CXCL1	1450224	1	107	d.9	14.3079	High
ARPP19	1450786	1	112	g.88	15.0307	High
gi|18462107	1451288	1	147	a.1	10.121	High
IL13	1453044	1	132	a.26	12.7244	High
gi|18490976	1454713	1	131	a.155	15.8616	High
gi|18490976	1454822	132	264	d.10	16.829	High
gi|4505137	1454909	1	188	a.42	13.782	High
gi|4505137	1454911	189	262	b.77	16.2972	High
gi|4505137	1455006	263	491	g.44	18.4326	Low
gi|3372677	1455007	1	88	b.84	14.0102	High
gi|19923502	1455044	1	259	a.3	15.7945	High
gi|19923502	1455063	260	336	g.39	26.7111	Low
gi|3372677	1455090	89	188	a.2	10.0845	High
gi|3372677	1455096	189	291	g.54	21.6334	Low
gi|3372677	1455102	292	480	b.4	19.8657	Low
MT1F	1455119	1	61	g.46	8.06705	High
gi|19923502	1455135	337	490	b.34	15.6965	High
GSDMD	1455194	1	151	d.81	18.1238	Low
PTGER4	1455203	1	366	f.13	17.9576	Low
PTGER4	1455212	367	488	d.92	14.3828	High
MANEA	1455216	27	162	f.23	15.983	High
NFIL3	1455251	1	150	a.2	18.7622	Low
NFIL3	1455256	151	217	g.31	14.6856	High
GSDMD	1455282	152	257	b.163	14.9423	High
MANEA	1455289	163	258	c.33	19.5193	Low
NFIL3	1455317	218	368	b.34	14.9829	High
NFIL3	1455340	369	462	d.92	16.4544	High
GSDMD	1455373	258	380	a.73	16.9725	High
MANEA	1455387	259	462	c.1	16.3212	High
GSDMD	1455477	381	484	f.23	17.6149	Low
DBI	1457238	1	87	a.11	5.60314	High
RPS26	1458752	1	115	g.37	18.4294	Low
gi|16198465	1458869	1	76	g.37	13.2204	High
TMOD3	1458877	1	96	a.2	15.6243	High
NDUFAF1	1458882	1	118	a.6	16.5123	High
gi|16198465	1458894	77	172	b.40	11.3955	High
gi|16198465	1458899	173	303	g.3	19.1207	Low
NDUFAF1	1458980	119	327	b.18	15.2659	High
TMOD3	1458986	97	184	a.3	16.3739	High
TMOD3	1458993	185	352	c.10	9.94601	High
gi|1854452	1459539	1	134	a.118	17.2826	High
GRB7	1459720	1	76	g.39	15.7508	High
gi|34304322	1459773	1	99	d.92	15.9428	High
gi|34304322	1459784	100	306	d.17	23.7489	Low
GRB7	1459821	77	210	d.15	9.18262	High
GRB7	1459833	211	360	b.55	16.3749	High
GRB7	1459841	361	447	g.37	16.422	High
GSDMB	1460332	1	150	d.85	18.9072	Low
GSDMB	1460337	1	150	d.85	18.9072	Low
GSDMB	1460426	151	241	f.4	15.8765	High
GSDMB	1460436	151	224	b.108	16.3402	High
GSDMB	1460521	242	407	f.1	17.5634	Low
GSDMB	1460524	225	394	f.1	17.5453	Low
MT1G	1460731	1	62	g.46	5.79474	High
gi|37183076	1460802	1	93	a.273	17.2628	High
UTP3	1461016	1	70	a.140	14.4251	High
SCGB3A1	1461024	22	104	a.153	16.0289	High
EGR2	1461052	1	126	f.23	14.5677	High
ZNF839	1461058	1	112	a.4	15.0388	High
CDC25A	1461110	1	106	d.92	16.2004	High
UTP3	1461117	71	479	f.52	23.1288	Low
ZNF839	1461169	113	245	b.34	14.4262	High
EGR2	1461200	127	302	g.3	19.2002	Low
CDC25A	1461218	107	274	g.37	17.5858	Low
EGR2	1461227	303	395	g.37	13.9325	High
EGR2	1461234	396	476	g.37	11.6631	High
CDC25A	1461245	275	484	c.46	9.85778	High
ZNF839	1461249	246	314	g.5	15.2507	High
ZNF839	1461260	315	461	g.39	13.8876	High
FANCL	1461308	1	91	d.129	21.4904	Low
GPR142	1461330	1	116	d.92	16.7986	High
TPRKB	1461340	1	81	g.37	16.0027	High
GPR142	1461341	117	462	f.58	18.0974	Low
FANCL	1461417	92	158	d.15	18.5862	Low
gi|119620211	1461420	1	83	a.6	15.1959	High
TPRKB	1461442	82	214	c.108	21.2346	Low
FANCL	1461511	159	301	d.18	22.2484	Low
gi|11493489	1461526	141	200	f.23	16.7991	High
gi|119620211	1461529	84	227	d.3	19.4032	Low
gi|11493489	1461584	201	371	a.45	16.3711	High
gi|11493489	1461604	372	473	g.3	13.926	High
gi|119620211	1461637	228	421	g.37	17.5407	Low
FANCL	1461638	302	375	g.44	13.6244	High
PI4K2B	1461650	1	139	d.10	14.5726	High
gi|42544151	1461676	1	92	g.3	16.3247	High
gi|39752663	1461696	1	149	b.92	17.3225	High
gi|119630427	1461713	1	43	b.1	15.3018	High
PI4K2B	1461772	140	276	b.34	15.4655	High
gi|42544151	1461794	93	310	d.309	23.1183	Low
gi|119630427	1461795	44	168	d.198	15.6945	High
gi|39752663	1461818	150	294	g.37	13.9907	High
PI4K2B	1461877	277	481	d.92	19.02	Low
gi|39752663	1461882	295	479	d.61	18.2298	Low
gi|119630427	1461896	169	297	a.2	17.2926	High
gi|32698752	1461997	1	81	b.34	14.1045	High
gi|32698752	1462072	82	204	a.43	15.0463	High
gi|32698752	1462192	205	383	g.5	15.5031	High
APOL5	1462266	1	87	a.271	16.3664	High
MGME1	1462304	1	118	d.17	14.927	High
FAU	1462358	1	73	d.15	12.8054	High
FAU	1462359	74	133	g.37	15.7373	High
MDK	1462375	1	81	a.61	28.9513	Low
MDK	1462379	82	143	g.5	9.55826	High
APOL5	1462389	88	220	a.45	19.1274	Low
MGME1	1462403	119	344	c.52	23.6903	Low
MBNL1	1462408	1	71	g.3	18.0247	Low
MBNL1	1462416	72	154	a.3	13.521	High
APOL5	1462505	221	433	a.7	17.341	High
MBNL1	1462537	155	238	g.3	17.4178	High
MBNL1	1462585	1	71	g.3	18.0247	Low
MBNL1	1462591	72	159	a.140	13.0139	High
gi|37572250	1462607	22	65	g.37	13.8438	High
SMARCB1	1462618	1	126	d.1	18.612	Low
PTN	1462619	1	96	f.23	28.5854	Low
PTN	1462625	97	168	g.5	12.4066	High
MED9	1462652	1	61	g.3	17.7156	Low
THAP3	1462658	1	92	g.39	9.4629	High
THAP3	1462665	93	175	a.118	15.7531	High
ITM2C	1462688	81	136	b.77	15.1655	High
gi|37572250	1462695	66	131	g.3	15.1557	High
MBNL1	1462701	160	241	g.3	17.6032	Low
MBNL1	1462705	242	322	a.8	19.587	Low
SCAND1	1462715	1	111	g.39	19.1383	Low
ITM2C	1462721	137	187	d.372	17.1401	High
SCAND1	1462728	112	179	a.31	16.4859	High
C20orf195	1462735	1	150	a.130	18.7541	Low
MBNL1	1462736	323	388	b.72	15.0996	High
MED9	1462760	62	146	a.47	16.8134	High
SMARCB1	1462773	127	258	d.224	20.0773	Low
ITM2C	1462812	188	230	g.3	14.0006	High
C20orf195	1462859	151	318	d.131	18.3732	Low
SMARCB1	1462884	259	385	d.224	21.4743	Low
gi|21754281	1462935	1	123	a.35	15.8419	High
gi|21754281	1462939	124	210	g.37	15.3864	High
TMEM25	1462978	1	121	b.121	18.6302	Low
TMEM25	1462983	122	218	d.92	16.1783	High
EMC8	1462998	1	128	c.97	18.4207	Low
gi|22749375	1463002	1	99	g.37	14.1601	High
EMC8	1463003	129	210	b.40	16.9491	High
C14orf166	1463014	1	103	a.8	16.8508	High
TADA3	1463034	1	149	a.5	16.6739	High
gi|34916016	1463038	1	139	a.24	17.5122	Low
gi|51467790	1463059	1	82	a.4	10.5383	High
gi|51467790	1463067	83	199	d.16	19.9507	Low
gi|22749375	1463125	128	269	b.40	15.0474	High
gi|34916016	1463154	140	220	d.92	16.3238	High
TADA3	1463174	150	273	d.17	15.3188	High
C14orf166	1463208	148	244	a.23	16.8947	High
gi|62898251	1463228	1	93	g.9	14.4936	High
NFU1	1463235	1	96	d.267	20.5729	Low
NFU1	1463244	97	196	d.52	12.9705	High
TRMT10A	1463246	1	98	g.37	15.8891	High
ZNF174	1463270	1	145	a.28	10.6626	High
gi|6572166	1463271	1	90	a.61	17.0586	High
ZNF174	1463277	146	234	g.5	14.7866	High
gi|21594230	1463294	1	103	a.4	15.3873	High
TADA3	1463299	274	432	a.23	16.5966	High
gi|33874707	1463301	1	136	g.3	14.672	High
gi|33874707	1463303	137	235	d.169	15.5789	High
NGRN	1463345	1	91	a.153	16.9385	High
TRMT10A	1463352	99	339	d.104	20.8892	Low
gi|6572166	1463355	91	203	a.61	15.8699	High
gi|21594230	1463386	104	217	a.2	14.8258	High
gi|17158019	1463431	69	204	g.39	12.9594	High
gi|62898251	1463432	207	359	a.140	13.2369	High
NGRN	1463437	92	219	b.72	14.0416	High
CASP10	1463560	1	207	a.289	19.9298	Low
gi|12314263	1463562	1	58	b.72	14.884	High
CASP10	1463568	208	273	g.32	16.8876	High
GAD1	1463570	1	84	g.32	15.5985	High
EMC3	1463591	138	187	f.23	13.1657	High
CBX7	1463596	1	93	b.34	13.7986	High
CBX7	1463605	94	161	d.92	14.747	High
DCAF17	1463606	1	114	b.40	16.9585	High
CBX7	1463609	162	251	b.40	14.5515	High
gi|27370789	1463613	1	187	f.21	17.0442	High
gi|27370789	1463617	188	265	f.23	16.072	High
EMC3	1463622	188	261	a.140	15.431	High
gi|4761516	1463648	1	143	a.60	15.6441	High
gi|5764010	1463658	1	86	a.4	16.5961	High
gi|12314263	1463661	59	169	b.55	18.1215	Low
gi|19923883	1463664	1	124	a.118	14.9988	High
gi|5764010	1463666	87	257	b.121	17.3774	High
PDYN	1463667	22	123	a.52	18.738	Low
GAD1	1463669	85	224	a.45	19.4044	Low
gi|5764010	1463675	258	318	d.169	16.182	High
GOLPH3L	1463685	1	211	a.4	20.6835	Low
GOLPH3L	1463705	212	285	a.118	16.1139	High
DCAF17	1463717	115	240	b.22	18.1505	Low
gi|4761516	1463750	144	373	a.238	16.7618	High
gi|12314263	1463762	170	255	d.377	16.939	High
gi|19923883	1463769	125	252	a.61	15.0731	High
PDYN	1463776	124	254	a.118	15.3665	High
gi|54695920	1463847	1	119	b.65	5.40505	High
gi|54695920	1463855	120	249	a.4	11.652	High
UNKL	1463867	1	167	g.66	16.8683	High
UNKL	1463875	168	277	g.3	16.9185	High
gi|119576908	1463880	1	169	a.3	14.6401	High
gi|119611440	1463890	26	131	d.89	17.7733	Low
gi|31317234	1463903	1	175	b.108	15.2353	High
gi|119576908	1463904	170	278	a.3	14.7151	High
gi|5901950	1463905	1	96	a.60	19.4589	Low
gi|30425372	1463919	91	239	c.26	18.7678	Low
WNT2B	1463920	66	130	d.6	18.1085	Low
gi|119611440	1463925	132	248	d.136	17.5729	Low
TPRG1L	1463928	1	153	d.89	18.3456	Low
gi|5901950	1463942	97	160	a.8	16.611	High
TMEM51	1463953	115	253	g.5	18.214	Low
EXO5	1463968	1	205	d.17	20.7227	Low
EXO5	1463994	206	283	a.39	17.0234	High
DFFA	1463999	1	94	d.15	10.1989	High
WNT2B	1464001	131	239	a.133	20.6159	Low
DFFA	1464003	95	215	a.6	21.0178	Low
gi|31317234	1464014	176	279	a.4	16.4133	High
gi|5901950	1464020	161	264	a.273	19.5368	Low
gi|119611440	1464042	249	300	a.61	17.4568	High
TPRG1L	1464046	154	272	d.131	16.2664	High
EXO5	1464099	284	373	b.40	19.9313	Low
DFFA	1464111	216	331	a.164	7.27198	High
WNT2B	1464123	240	391	g.17	20.2397	Low
gi|5901950	1464127	265	417	a.121	16.5864	High
gi|119611440	1464132	301	409	a.4	19.1028	Low
C6orf62	1464184	1	140	d.80	18.3401	Low
CREB3L4	1464198	1	203	b.34	15.6185	High
SNRNP48	1464201	1	136	a.4	21.3863	Low
MRPL37	1464202	1	102	b.72	14.853	High
CREB3L4	1464221	204	289	a.38	18.156	Low
ITLN1	1464227	1	199	d.58	20.4018	Low
CREB3L4	1464230	290	395	f.23	15.6819	High
ITLN1	1464232	200	313	b.19	14.7067	High
gi|11141893	1464233	1	80	d.168	19.0589	Low
TPRA1	1464236	162	293	a.74	17.2911	High
MRPL37	1464238	103	225	a.4	18.7664	Low
gi|11141893	1464259	81	257	c.31	19.9134	Low
RPF2	1464303	1	131	b.55	18.0164	Low
RPF2	1464312	132	218	b.40	19.8945	Low
gi|17389910	1464314	1	133	a.52	20.1485	Low
SNRNP48	1464316	137	339	a.4	16.5155	High
RPF2	1464317	219	306	d.254	16.7041	High
C6orf62	1464320	141	229	b.40	15.7333	High
MRPL37	1464349	226	423	c.43	20.9672	Low
gi|17389910	1464426	134	235	b.77	15.3657	High
gi|19747276	1464473	1	98	a.2	17.1633	High
gi|37674413	1464477	1	96	a.2	17.858	Low
AKIRIN2	1464487	1	130	a.4	16.6555	High
PACRG	1464520	1	146	d.114	19.258	Low
FAM46A	1464525	1	133	a.4	19.8703	Low
gi|19747276	1464547	99	168	d.198	16.8099	High
gi|37674413	1464561	97	226	a.273	18.4793	Low
AKIRIN2	1464570	131	203	a.2	17.0113	High
gi|19747276	1464572	169	269	g.37	16.2078	High
gi|19747276	1464597	270	408	g.50	12.3858	High
NAPEPLD	1464601	1	123	f.23	15.4068	High
PACRG	1464610	147	296	a.61	17.4443	High
FAM46A	1464629	134	344	d.104	20.3783	Low
FAM46A	1464650	345	442	a.61	18.0831	Low
NAPEPLD	1464737	124	393	d.157	19.4753	Low
gi|51105837	1464775	1	115	g.5	14.5971	High
gi|51105915	1464857	1	147	a.273	17.2395	High
gi|51105837	1464860	116	188	g.39	17.1147	High
gi|16418451	1464879	1	91	a.140	14.8335	High
POLR1E	1464896	1	64	b.121	14.93	High
gi|51105837	1464952	189	283	d.169	14.8598	High
gi|16418451	1464959	92	257	a.6	14.9145	High
gi|51105915	1464984	148	295	a.80	18.0824	Low
POLR1E	1464990	65	208	d.26	22.3473	Low
gi|16418451	1464992	258	427	g.39	15.4664	High
gi|5729830	1465049	1	126	a.59	17.3796	High
CDC37L1	1465057	1	131	a.137	19.1664	Low
POLR1E	1465058	209	419	a.39	20.3779	Low
MED27	1465070	1	118	a.2	15.6848	High
gi|21362044	1465075	1	116	a.101	17.4062	High
RPS4X	1465078	1	67	a.271	15.3442	High
gi|51105915	1465082	296	408	d.52	18.3921	Low
gi|21362044	1465084	117	228	g.50	15.9191	High
NAIF1	1465085	1	107	a.2	16.5836	High
gi|30794226	1465089	1	128	b.163	15.2693	High
gi|13376759	1465093	1	113	d.169	14.6618	High
MED22	1465096	1	141	a.24	18.425	Low
gi|4503181	1465113	1	92	g.3	14.379	High
gi|56202786	1465150	1	92	g.39	9.4629	High
gi|5729830	1465151	127	299	a.43	18.6426	Low
gi|56202786	1465158	93	157	a.118	16.995	High
RNF214	1465163	1	159	a.5	15.2609	High
gi|56202786	1465165	158	239	a.2	16.5414	High
WNT11	1465174	30	92	d.6	17.544	Low
gi|33186830	1465178	1	153	c.3	21.0168	Low
gi|33186830	1465183	154	241	a.3	14.9131	High
RPS4X	1465184	68	177	b.61	17.0015	High
WNT5B	1465187	19	101	g.39	17.8564	Low
CDC37L1	1465190	132	337	a.48	18.9384	Low
gi|30794226	1465191	129	263	b.121	15.5399	High
TEAD4	1465194	1	111	a.5	15.4702	High
NAIF1	1465196	108	251	d.377	17.3066	High
MED27	1465198	119	225	d.89	16.974	High
TEAD4	1465200	112	249	d.79	17.5788	Low
DDIT3	1465201	1	82	a.3	14.2623	High
gi|13775204	1465204	36	133	b.19	14.9408	High
LETMD1	1465205	1	75	g.9	16.1523	High
C1orf43	1465208	1	142	a.272	18.4322	Low
RNF214	1465210	160	232	g.44	11.4784	High
gi|13376759	1465212	114	301	a.22	18.6553	Low
SOX5	1465213	1	162	a.4	15.2303	High
WNT11	1465216	93	207	a.133	18.3441	Low
BEST3	1465217	102	183	f.23	16.2909	High
gi|4503181	1465219	93	209	d.344	16.2828	High
WNT5B	1465221	102	216	a.133	20.4005	Low
gi|8923563	1465225	1	71	a.118	15.6238	High
LETMD1	1465236	162	226	a.273	15.1938	High
SOX5	1465243	163	243	a.21	7.8859	High
MED22	1465245	142	200	g.39	15.3672	High
SOX5	1465248	244	377	g.37	16.3442	High
LETMD1	1465265	227	360	a.80	18.4671	Low
gi|33186830	1465296	242	339	b.121	20.1319	Low
RPS4X	1465298	178	263	b.47	18.5123	Low
gi|33186830	1465303	340	443	g.3	13.8991	High
gi|13775204	1465307	134	282	a.61	16.9286	High
TEAD4	1465310	250	384	f.7	20.5248	Low
MED27	1465311	226	311	a.3	17.5282	Low
WNT11	1465315	208	354	g.17	20.3127	Low
NAIF1	1465321	252	327	a.2	17.7568	Low
gi|8923563	1465329	72	216	a.39	17.4809	High
DDIT3	1465332	83	169	a.2	16.5571	High
C1orf43	1465334	143	201	b.72	15.4065	High
WNT5B	1465351	217	359	g.17	20.5841	Low
RBM23	1465378	1	128	a.118	16.0373	High
TNFAIP1	1465380	1	193	d.68	21.3866	Low
YLPM1	1465383	1	324	c.37	19.5084	Low
P2RX5	1465384	52	169	b.11	17.7683	Low
EDF1	1465385	1	68	a.118	15.027	High
YLPM1	1465386	325	386	b.108	13.5947	High
gi|119586454	1465387	1	139	a.280	16.0128	High
TNFAIP1	1465388	194	252	f.8	16.698	High
SPRY2	1465395	1	168	d.92	16.9748	High
PPP1R36	1465399	1	297	a.118	18.7652	Low
DPH1	1465401	1	109	c.58	19.8069	Low
BEST3	1465410	289	325	b.77	14.6247	High
P2RX5	1465413	52	145	b.11	16.0225	High
RBM23	1465414	129	209	d.58	13.0835	High
GH2	1465418	1	187	a.26	13.1459	High
RBM23	1465419	210	310	d.58	11.3466	High
RBM23	1465423	311	405	a.3	17.2985	High
GH2	1465424	188	256	a.140	15.2203	High
gi|12408685	1465427	1	196	a.26	12.6769	High
SPRY2	1465428	169	315	g.92	19.6786	Low
gi|3342737	1465429	1	138	a.2	17.8887	Low
PPP1R36	1465430	298	422	a.118	14.5545	High
gi|119586454	1465431	140	210	a.5	16.8641	High
gi|12408685	1465433	197	256	g.39	16.5241	High
DPH1	1465447	110	189	b.40	19.175	Low
BEST3	1465448	326	398	g.39	15.0023	High
gi|8923324	1465449	1	154	d.376	20.0914	Low
P2RX1	1465459	52	165	b.1	17.9047	Low
P2RX5	1465461	146	316	b.106	16.9573	High
P2RX5	1465465	170	340	b.106	16.9573	High
gi|3342737	1465473	139	219	g.51	17.8901	Low
gi|8923324	1465478	155	338	f.4	18.2653	Low
WNT3	1465480	28	96	d.6	18.6031	Low
gi|22044122	1465482	1	61	a.31	11.018	High
WNT9B	1465483	30	103	d.6	17.5892	Low
P2RX1	1465496	166	287	d.79	18.35	Low
gi|21748656	1465498	1	168	g.39	18.4466	Low
[truncated: 32,331 more rows]
