# Supplementary material for: Complete fold annotation of the human proteome using a novel structural feature space
Source: Sci Rep. 2017 Apr 13;7:46321. doi: 10.1038/srep46321 (PMC5390313; doi:10.1038/srep46321)
Supplement: Supplementary Table S2 [file srep46321-s2.xls]

## Sheet: predicted_rbp_folds
Fold	Fold Description	# RBP-derived domains with RBP-related Pfam hit	# RBP-derived domains without RBP-related Pfam hit	Total # predicted domains
d.58	Ferredoxin-like	212	8	321
g.37	beta-beta-alpha zinc fingers	43	60	1853
a.118	alpha-alpha superhelix	43	86	960
b.40	OB-fold	31	5	164
d.51	Eukaryotic type KH-domain (KH-domain type I)	28	1	32
a.4	DNA/RNA-binding 3-helical bundle	23	54	844
b.38	Sm-like fold	21	0	24
d.50	dsRBD-like	17	0	24
b.34	SH3-like barrel	17	35	595
g.66	CCCH zinc finger	16	3	23
c.55	Ribonuclease H-like motif	14	2	46
g.41	Rubredoxin-like	13	5	181
a.140	LEM/SAP HeH motif	12	51	535
c.66	S-adenosyl-L-methionine-dependent methyltransferases	9	1	31
g.39	Glucocorticoid receptor-like (DNA-binding domain)	9	52	762
g.3	Knottins (small inhibitors, toxins, lectins)	9	14	393
c.37	P-loop containing nucleoside triphosphate hydrolases	8	4	209
b.121	Nucleoplasmin-like/VP (viral coat and capsid proteins)	7	7	168
d.10	DNA-binding domain	6	5	55
g.88	Intrinsically disordered proteins	6	14	121
a.2	Long alpha-hairpin	6	24	295
g.40	Retrovirus zinc finger-like domains	6	0	14
d.265	Pseudouridine synthase	6	0	6
d.17	Cystatin-like	6	6	78
d.12	Ribosomal proteins S24e, L23 and L15e	6	0	10
a.60	SAM domain-like	5	15	199
a.217	Surp module (SWAP domain)	5	0	11
b.108	Triple-stranded beta-helix	5	15	183
d.79	Bacillus chorismate mutase-like	5	1	21
a.6	Putative DNA-binding domain	5	12	96
c.97	Cytidine deaminase-like	4	1	16
c.47	Thioredoxin fold	4	2	51
d.144	Protein kinase-like (PK-like)	4	13	429
b.72	WW domain-like	4	42	573
d.49	Signal recognition particle alu RNA binding heterodimer, SRP9/14	4	0	4
b.71	Glycosyl hydrolase domain	4	6	134
c.26	Adenine nucleotide alpha hydrolase-like	3	0	10
a.73	Retrovirus capsid protein, N-terminal core domain	3	8	79
d.14	Ribosomal protein S5 domain 2-like	3	1	8
a.5	RuvA C-terminal domain-like	3	24	197
d.41	alpha/beta-Hammerhead	3	0	4
c.22	Ribosomal protein L4	3	0	3
b.69	7-bladed beta-propeller	3	15	191
a.24	Four-helical up-and-down bundle	3	0	64
d.92	Zincin-like	3	34	633
b.84	Barrel-sandwich hybrid	3	1	33
f.23	Single transmembrane helix	3	23	623
a.278	GINS helical bundle-like	3	1	14
a.144	PABP domain-like	3	0	6
a.39	EF Hand-like	2	1	169
b.55	PH domain-like barrel	2	0	153
g.32	GLA-domain	2	6	56
d.166	ADP-ribosylation	2	1	12
a.61	Retroviral matrix proteins	2	6	82
d.201	SRP19	2	0	2
b.82	Double-stranded beta-helix	2	0	43
c.1	TIM beta/alpha-barrel	2	0	67
b.39	Ribosomal protein L14	2	0	2
g.5	Midkine	2	27	530
d.59	Ribosomal protein L30p/L7e	2	0	2
a.85	Hemocyanin, N-terminal domain	2	5	22
b.2	Common fold of diphtheria toxin/transcription factors/cytochrome f	2	0	50
a.271	SOCS box-like	2	2	20
d.115	YrdC/RibB	2	0	2
d.344	GINS/PriA/YqbF domain	2	7	77
d.372	YqaI-like	2	2	16
g.31	Invertebrate chitin-binding proteins	2	4	66
d.157	Metallo-hydrolase/oxidoreductase	2	0	5
a.25	Ferritin-like	2	1	37
d.74	DCoH-like	2	0	8
d.151	DNase I-like	2	0	5
c.51	Anticodon-binding domain-like	2	0	4
a.23	Open three-helical up-and-down bundle	2	2	47
b.15	HSP20-like chaperones	2	2	17
c.23	Flavodoxin-like	2	4	43
d.68	IF3-like	2	0	6
d.377	Rv2827c C-terminal domain-like	2	2	50
b.92	Composite domain of metallo-dependent hydrolases	2	1	18

## Sheet: predicted_auxiliary
Fold	Fold Description	# RBP-derived domains with RBP-related Pfam hit	# RBP-derived domains without RBP-related Pfam hit	Total # predicted domains
a.3	Cytochrome c	1	13	170
g.44	RING/U-box	0	12	226
a.137	Non-globular all-alpha subunits of globular proteins	1	11	65
d.198	Secretion chaperone-like	1	11	81
b.26	SMAD/FHA domain	1	9	35
b.1	Immunoglobulin-like beta-sandwich	1	9	459
d.169	C-type lectin-like	0	9	176
a.21	HMG-box	1	8	61
d.164	SMAD MH1 domain	0	8	8
a.53	p53 tetramerization domain	0	7	37
d.15	beta-Grasp (ubiquitin-like)	1	6	129
b.29	Concanavalin A-like lectins/glucanases	0	6	101
a.22	Histone-fold	1	5	111
g.9	Defensin-like	1	5	129
a.43	Ribbon-helix-helix	1	5	83
a.273	Orange domain-like	0	5	43
d.100	MbtH/L9 domain-like	0	5	15
a.8	immunoglobulin/albumin-binding domain-like	0	5	62
a.16	S15/NS1 RNA-binding domain	0	5	25
a.77	DEATH domain	0	5	82
b.77	beta-Prism I	1	4	77
b.62	Cyclophilin-like	0	4	14
b.36	PDZ domain-like	0	4	148
b.19	Viral protein domain	0	4	40
g.24	TNF receptor-like	1	3	80
d.254	Nucleocapsid protein dimerization domain	1	3	26
a.38	HLH-like	0	3	91
c.45	(Phosphotyrosine protein) phosphatases II	0	3	63
d.19	MHC antigen-recognition domain	0	3	48
d.16	FAD-linked reductases, C-terminal domain	0	3	60
a.35	lambda repressor-like DNA-binding domains	0	3	18
a.74	Cyclin-like	1	2	40
d.89	Origin of replication-binding domain, RBD-like	1	2	7
b.61	Streptavidin-like	1	2	10
g.85	HIT/MYND zinc finger-like	0	2	18
d.174	Nitric oxide (NO) synthase oxygenase domain	0	2	2
c.12	Ribosomal proteins L15p and L18e	0	2	2
d.108	Acyl-CoA N-acyltransferases (Nat)	0	2	14
a.31	Dimerization-anchoring domain of cAMP-dependent PK regulatory subunit	0	2	23
f.13	Class A G protein-coupled receptor (GPCR)-like	0	2	393
a.80	post-AAA+ oligomerization domain-like	0	2	19
g.49	Cysteine-rich domain	0	2	69
d.289	WWE domain	0	2	7
a.47	STAT-like	0	2	21
a.1	Globin-like	0	2	37
d.211	beta-hairpin-alpha-hairpin repeat	0	2	84
g.50	FYVE/PHD zinc finger	0	2	77
d.153	Ntn hydrolase-like	0	2	21
c.46	Rhodanese/Cell cycle control phosphatase	0	2	26
f.17	Transmembrane helix hairpin	0	2	84
a.123	Nuclear receptor ligand-binding domain	0	2	55
g.80	AN1-like Zinc finger	0	2	10
d.26	FKBP-like	0	2	18
a.194	L27 domain	0	2	52
b.18	Galactose-binding domain-like	0	2	76
a.285	MtlR-like	0	2	12
a.108	Ribosomal protein L7/12, oligomerisation (N-terminal) domain	0	2	8
a.280	RbcX-like	1	1	8
b.68	6-bladed beta-propeller	1	1	42
b.122	PUA domain-like	1	1	21
d.4	His-Me finger endonucleases	1	1	17
b.31	EV matrix protein	1	1	20
a.153	Nuclear receptor coactivator interlocking domain	1	1	17
a.211	HD-domain/PDEase-like	1	1	38
c.30	PreATP-grasp domain	1	1	14
a.28	Acyl carrier protein-like	1	1	50
a.276	BH2638-like	1	1	6
a.29	Bromodomain-like	0	1	45
a.100	6-phosphogluconate dehydrogenase C-terminal domain-like	0	1	6
d.368	YonK-like	0	1	1
d.80	Tautomerase/MIF	0	1	4
a.45	GST C-terminal domain-like	0	1	9
c.67	PLP-dependent transferase-like	0	1	23
a.155	H-NS histone-like proteins	0	1	3
f.3	Light-harvesting complex subunits	0	1	8
d.364	PA1123-like	0	1	5
a.243	Type III secretion system domain	0	1	2
a.7	Spectrin repeat-like	0	1	40
b.172	YopX-like	0	1	8
d.186	gpW/XkdW-like	0	1	7
g.12	LDL receptor-like module	0	1	2
f.38	MFS general substrate transporter	0	1	46
c.69	alpha/beta-Hydrolases	0	1	42
a.90	Transcription factor STAT-4 N-domain	0	1	3
g.94	Complement C3 linker domain-like	0	1	6
c.10	Leucine-rich repeat, LRR (right-handed beta-alpha superhelix)	0	1	72
d.297	WGR domain-like	0	1	2
b.42	beta-Trefoil	0	1	37
a.48	N-cbl like	0	1	10
d.357	NosL/MerB-like	0	1	1
c.56	Phosphorylase/hydrolase-like	0	1	10
d.25	Mitochondrial glycoprotein MAM33-like	0	1	1
a.34	Dimerisation interlock	0	1	5
d.110	Profilin-like	0	1	45
g.45	ArfGap/RecO-like zinc finger	0	1	12
e.8	DNA/RNA polymerases	0	1	1
d.20	UBC-like	0	1	38
b.60	Lipocalins	0	1	33
c.2	NAD(P)-binding Rossmann-fold domains	0	1	32
a.252	Mediator hinge subcomplex-like	0	1	4
b.37	N-terminal domains of the minor coat protein g3p	0	1	4
d.346	SARS Nsp1-like	0	1	2
c.14	ClpP/crotonase	0	1	13
d.3	Cysteine proteinases	0	1	29
g.18	Complement control module/SCR domain	0	1	61
c.110	DTD-like	0	1	2
d.76	GYF/BRK domain-like	0	1	4
f.1	Toxins' membrane translocation domains	0	1	20
b.131	SPOC domain-like	0	1	1
b.6	Cupredoxin-like	0	1	9
d.171	Fibrinogen C-terminal domain-like	0	1	11
d.39	DLC	0	1	4
a.240	BSD domain-like	0	1	7
c.15	BRCT domain	0	1	16
a.10	Protozoan pheromone-like	0	1	16
d.113	Nudix	0	1	15
a.37	A DNA-binding domain in eukaryotic transcription factors	0	1	8
b.22	TNF-like	0	1	32
b.47	Trypsin-like serine proteases	0	1	73
c.104	YjeF N-terminal domain-like	0	1	2
a.298	Left-handed alpha-alpha superhelix	0	1	20
b.17	PEBP-like	0	1	2
d.142	ATP-grasp	0	1	11
d.126	Pentein, beta/alpha-propeller	0	1	4
a.32	Transcription factor IIA (TFIIA), alpha-helical domain	0	1	19
d.261	Hypothetical protein PH1602	1	0	1
d.28	Ribosomal protein S19	1	0	1
c.21	Ribosomal protein L13	1	0	1
b.145	AXH domain	1	0	1
c.131	Peptidyl-tRNA hydrolase II	1	0	1
a.152	AhpD-like	1	0	5
f.8	Aerolisin/ETX pore-forming domain	1	0	4
d.218	Nucleotidyltransferase	1	0	2
b.88	Mss4-like	1	0	9
d.75	MutS N-terminal domain-like	1	0	8
d.124	Ribonuclease Rh-like	1	0	1
a.138	Multiheme cytochromes	1	0	12
d.29	Ribosomal protein L31e	1	0	1
d.232	Mago nashi protein	1	0	2
d.13	HIT-like	1	0	4
d.67	RRF/tRNA synthetase additional domain-like	1	0	1
a.26	4-helical cytokines	1	0	82
d.55	Ribosomal protein L22	1	0	1
c.124	NagB/RpiA/CoA transferase-like	1	0	7
d.140	Ribosomal protein S8	1	0	3
d.308	THUMP domain	1	0	1
a.65	Annexin	1	0	11
b.43	Reductase/isomerase/elongation factor common domain	1	0	1
b.155	L21p-like	1	0	1
a.115	A virus capsid protein alpha-helical domain	1	0	8
d.86	eIF4e-like	1	0	1
d.294	EndoU-like	1	0	1
a.143	RPB6/omega subunit-like	1	0	1
a.160	PAP/OAS1 substrate-binding domain	1	0	1
g.43	B-box zinc-binding domain	1	0	2
d.188	Prokaryotic ribosomal protein L17	1	0	1
e.29	beta and beta-prime subunits of DNA dependent RNA-polymerase	1	0	1
e.24	Ribosomal protein L1	1	0	1
c.9	Barstar-like	1	0	2
a.72	Functional domain of the splicing factor Prp18	1	0	1
a.75	Ribosomal protein S7	1	0	1
d.282	SSo0622-like	1	0	1
a.69	Left-handed superhelix	1	0	9
d.27	Ribosomal protein S16	1	0	1
a.121	Tetracyclin repressor-like, C-terminal domain	1	0	23

## Sheet: domains_in_rbp_folds
DomID	GeneName	Fold	KnownRBP
1071632	TAF1	d.92	False
1071663	gi|24308217	d.92	False
1071746	gi|29469069	d.92	False
1071786	gi|13959785	d.92	False
1071831	gi|4507277	d.92	False
1071950	MAP3K3	d.92	False
1071957	ALPK2	d.92	False
1072006	ULK1	d.92	False
1072181	BMPR2	d.92	False
1072182	BMPR2	d.92	False
1072204	TTBK1	d.92	False
1072207	TTBK1	d.92	False
1072278	gi|94400915	d.92	False
1072282	gi|113425716	d.92	False
1072286	gi|113425716	d.92	False
1382038	GPC4	d.92	False
1390265	gi|56203829	d.92	True
1390504	GSDMC	d.92	False
1390613	gi|26787970	d.92	False
1390673	IL2RB	d.92	False
1391396	gi|57162395	d.92	False
1391397	DCLRE1C	d.92	False
1391553	TOX4	d.92	False
1391644	TCF7L1	d.92	False
1391694	TOX4	d.92	False
1391791	MAGED2	d.92	False
1397025	BBS5	d.92	False
1397235	gi|39653323	d.92	False
1397365	gi|13435137	d.92	False
1397556	MRAP2	d.92	False
1402841	YBEY	d.92	False
1406118	LUZP4	d.92	True
1406226	gi|11989980	d.92	False
1408262	SLC30A6	d.92	False
1455212	PTGER4	d.92	False
1455340	NFIL3	d.92	False
1459773	gi|34304322	d.92	False
1461110	CDC25A	d.92	False
1461330	GPR142	d.92	False
1462983	TMEM25	d.92	False
1463154	gi|34916016	d.92	False
1463605	CBX7	d.92	False
1465395	SPRY2	d.92	False
1465562	MFF	d.92	False
1465666	gi|13162228	d.92	False
1465823	SPRY1	d.92	False
1466050	gi|57208643	d.92	False
1466146	RBM33	d.92	True
1466818	gi|7242953	d.92	False
1466860	gi|7242953	d.92	False
1475499	gi|57209383	d.92	False
1475524	gi|4240315	d.92	False
1506517	gi|38158020	d.92	False
1508787	gi|119613580	d.92	False
1516056	gi|57209583	d.92	False
1517339	gi|49119071	d.92	True
1518369	PDE6H	d.92	False
1518773	COG1	d.92	False
1519873	gi|19923578	d.92	False
1520077	gi|12583643	d.92	False
1520154	ETAA1	d.92	False
1520932	gi|47678303	d.92	True
1521102	NFATC2	d.92	False
1521337	gi|55959473	d.92	False
1521439	DLGAP4	d.92	False
1521460	ADAM23	d.92	False
1521463	ADAM33	d.92	False
1521499	DLGAP4	d.92	False
1521644	SPICE1	d.92	False
1521684	gi|12697905	d.92	False
1521859	gi|112821690	d.92	False
1521981	PRR5-ARHGAP8	d.92	False
1522676	GHR	d.92	False
1522977	GHR	d.92	False
1523077	gi|7657073	d.92	False
1523514	gi|7243165	d.92	False
1523772	gi|119573604	d.92	True
1523909	gi|20521952	d.92	False
1524145	KANSL1	d.92	False
1524670	ULK2	d.92	False
1532274	PPP2R3A	d.92	False
1536590	PUM2	d.92	True
1537340	LARP1	d.92	True
1537533	HIPK2	d.92	False
1537746	STARD13	d.92	False
1540202	gi|20473642	d.92	False
1541330	EIF4EBP1	d.92	False
1542824	gi|4503877	d.92	False
1545190	gi|10047335	d.92	False
1545457	SPANXD	d.92	False
1545489	SPANXB1	d.92	False
1545516	SPANXA1	d.92	False
1545917	RET	d.92	False
1582681	PIKFYVE	d.92	False
1582732	TINF2	d.92	False
1582748	TINF2	d.92	False
49877	ECE1	d.92	False
52033	TRIM33	d.92	False
52659	C1orf43	d.92	False
53267	PBX1	d.92	False
54595	gi|55664134	d.92	False
54624	gi|56204189	d.92	False
547099	MS4A6A	d.92	False
547109	MS4A5	d.92	False
547113	MS4A12	d.92	False
547116	MS4A15	d.92	False
547185	gi|32449815	d.92	False
547321	TAF6L	d.92	False
54747	ZBTB18	d.92	False
547620	SIPA1	d.92	False
547656	FOSL1	d.92	False
547711	NPAS4	d.92	False
547799	RAD9A	d.92	False
547851	CHKA	d.92	False
548066	gi|21693128	d.92	False
548213	gi|40255180	d.92	False
548368	PR	d.92	False
548391	gi|14249726	d.92	False
548413	MMP7	d.92	False
548535	SIK2	d.92	False
548734	FOXR1	d.92	False
548798	TRIM29	d.92	False
548801	gi|17402907	d.92	False
548860	gi|37596294	d.92	False
54887	gi|21755375	d.92	False
549011	TMEM45B	d.92	False
549126	ERC1	d.92	False
549368	CLSTN3	d.92	False
549432	PHC1	d.92	False
549537	BCL2L14	d.92	False
549540	gi|21040332	d.92	False
549948	TMEM117	d.92	False
549949	TMEM117	d.92	False
549999	gi|13259522	d.92	False
550332	EIF4B	d.92	True
550416	HOXC12	d.92	False
550418	HOXC11	d.92	False
550689	GLI1	d.92	False
550692	GLI1	d.92	False
55078	gi|55959434	d.92	False
550966	gi|15990546	d.92	True
550982	KCNC2	d.92	False
551166	CCDC38	d.92	False
551278	SLC5A8	d.92	False
551475	FOXN4	d.92	False
551499	gi|54311145	d.92	False
551692	TBX3	d.92	False
551784	gi|30582787	d.92	False
551797	MLEC	d.92	False
551838	CAMKK2	d.92	False
551845	CAMKK2	d.92	False
552257	gi|57160661	d.92	False
552258	SPATA13	d.92	False
552276	gi|55958494	d.92	True
552377	gi|55662048	d.92	False
552440	gi|55661762	d.92	False
552495	TRPC4	d.92	False
552540	FOXO1	d.92	False
552560	KBTBD7	d.92	False
552680	gi|14133227	d.92	False
552820	KLHL1	d.92	False
552921	NDFIP2	d.92	False
552968	DZIP1	d.92	True
553077	ERCC5	d.92	False
553791	MIS18BP1	d.92	False
553818	gi|15426442	d.92	False
553902	DDHD1	d.92	False
553908	DDHD1	d.92	False
553951	DLGAP5	d.92	False
55399	PARD3	d.92	False
554050	RTN1	d.92	False
554075	SIX4	d.92	False
554391	VSX2	d.92	False
554446	FOS	d.92	True
554501	TMEM63C	d.92	False
554505	TMEM63C	d.92	False
554568	TSHR	d.92	False
554575	STON2	d.92	False
554920	BEGAIN	d.92	False
555069	PLD4	d.92	False
555075	CDCA4	d.92	False
555298	ARHGAP11A	d.92	False
555416	BUB1B	d.92	False
555439	RPUSD2	d.92	True
555691	SHC4	d.92	False
555811	NEDD4	d.92	False
555812	NEDD4	d.92	False
555875	ADAM10	d.92	False
555919	RORA	d.92	False
556353	PEAK1	d.92	False
556396	RASGRF1	d.92	False
556953	gi|14336727	d.92	False
556997	gi|15281150	d.92	False
557000	CCSMST1	d.92	False
557015	TMEM204	d.92	False
557021	gi|7243233	d.92	False
557182	ZNF200	d.92	False
557246	TRAP1	d.92	False
557583	GPRC5B	d.92	False
557874	LAT	d.92	False
558233	gi|14133221	d.92	False
558359	CX3CL1	d.92	False
558525	gi|55742734	d.92	False
558542	ZDHHC1	d.92	False
558652	SMPD3	d.92	False
559058	ZDHHC7	d.92	False
559080	gi|4503733	d.92	False
559101	ZCCHC14	d.92	True
559152	CYBA	d.92	False
559685	ELP5	d.92	False
559686	ELP5	d.92	False
559768	EFNB3	d.92	False
559844	gi|18146811	d.92	False
560212	FOXN1	d.92	False
560350	SUZ12	d.92	True
560601	PLXDC1	d.92	False
560615	NEUROD2	d.92	False
560691	NR1D1	d.92	False
560705	gi|47939545	d.92	False
561091	C1QL1	d.92	False
56120	FUT11	d.92	False
561278	HOXB9	d.92	False
561578	gi|18104954	d.92	False
561624	ACE	d.92	False
561625	ACE	d.92	False
561737	RGS9	d.92	False
561760	CACNG4	d.92	False
561834	CDC42EP4	d.92	False
561858	GPRC5C	d.92	False
561860	gi|16877193	d.92	False
561891	GRIN2C	d.92	False
562175	ENGASE	d.92	False
562481	LPIN2	d.92	False
562502	DLGAP1	d.92	False
56253	WAPL	d.92	False
562540	gi|26251790	d.92	False
562758	B4GALT6	d.92	False
562864	SYT4	d.92	False
562961	MBD1	d.92	False
563030	ST8SIA3	d.92	False
563068	ZNF532	d.92	False
563157	SOCS6	d.92	False
57191	EMX2	d.92	False
57201	CACUL1	d.92	False
574364	PPIL2	d.92	False
574819	gi|51173871	d.92	False
574896	CACNG2	d.92	True
578350	PARL	d.92	False
579241	gi|13469767	d.92	False
580175	NEUROG2	d.92	False
580433	gi|40807496	d.92	False
581179	PRLR	d.92	False
581273	RICTOR	d.92	False
581276	RICTOR	d.92	False
581519	NLN	d.92	False
581523	ERBB2IP	d.92	False
582551	PCDHGA12	d.92	False
582601	gi|31682	d.92	False
582849	FAM71B	d.92	False
582910	ADRA1B	d.92	False
58292	E2F8	d.92	False
583037	NSG2	d.92	False
583098	gi|10440363	d.92	False
58482	EHF	d.92	False
584887	gi|12141249	d.92	False
586759	FERD3L	d.92	False
588848	gi|34740337	d.92	False
589709	gi|32815072	d.92	False
590015	ASH2L	d.92	False
590520	gi|22748885	d.92	False
590606	TP53INP1	d.92	True
590720	BAALC	d.92	False
590748	LRP12	d.92	False
590780	TMEM74	d.92	False
590888	gi|7012717	d.92	False
591121	ZC3H3	d.92	True
591152	gi|108936960	d.92	False
591287	FOXH1	d.92	False
591359	DMRT3	d.92	False
591609	gi|55663187	d.92	False
591655	TOPORS	d.92	False
591665	TAF1L	d.92	False
591666	TAF1L	d.92	False
591739	gi|22325364	d.92	False
591747	gi|22325366	d.92	True
591768	gi|83404997	d.92	False
591923	MELK	d.92	False
592352	gi|66347737	d.92	False
592598	gi|33620777	d.92	False
592727	gi|21542530	d.92	False
592736	gi|55664618	d.92	False
592877	gi|7657305	d.92	False
593048	ZBTB43	d.92	False
593058	RALGPS1	d.92	False
593081	gi|55665100	d.92	False
593393	TTF1	d.92	False
593394	TTF1	d.92	False
593403	BARHL1	d.92	False
593405	BARHL1	d.92	False
593422	TSC1	d.92	False
593580	LHX3	d.92	False
593723	DPH7	d.92	False
593798	GJA4	d.92	False
593814	KIR2DL4	d.92	False
593816	gi|14329497	d.92	False
593820	gi|14329495	d.92	False
593844	gi|55962175	d.92	False
593905	NLGN4X	d.92	False
594023	ACE2	d.92	False
594045	gi|57210014	d.92	False
594092	gi|57209656	d.92	False
594126	CNKSR2	d.92	False
594142	PHEX	d.92	False
594145	ZNF645	d.92	False
594168	ZFX	d.92	False
594487	GATA1	d.92	False
594512	TFE3	d.92	False
594600	gi|29337294	d.92	False
594723	gi|57471610	d.92	False
594732	FOXR2	d.92	False
594800	STARD8	d.92	False
594864	NLGN3	d.92	False
594866	gi|7960136	d.92	False
595113	ARMCX1	d.92	False
595400	RHOXF2	d.92	True
595619	VGLL1	d.92	False
595671	gi|29294655	d.92	False
595683	SLITRK4	d.92	False
595923	GAB3	d.92	False
596027	UTY	d.92	False
597141	gi|113421562	d.92	False
598381	gi|20542072	d.92	False
602049	ZNF662	d.92	False
602050	ZNF662	d.92	False
602410	FAM53A	d.92	False
602501	gi|37182179	d.92	False
603332	GOPC	d.92	False
603374	gi|55960785	d.92	False
604673	gi|51467319	d.92	False
604692	gi|37539626	d.92	False
605268	gi|41151687	d.92	True
1415204	LMNTD1	d.92	False
1415718	FAM124A	d.92	False
1415858	EPOR	d.92	False
1415994	PCDHAC2	d.92	False
1416032	NOL4	d.92	False
1416138	GCM2	d.92	False
1416453	LAPTM4B	d.92	False
1424748	PDCD2L	d.92	False
1465452	CACNG3	d.92	False
1465538	gi|119586454	d.92	False
1484697	gi|55665321	d.92	False
1504347	RFWD2	d.92	False
1504530	NBPF15	d.92	False
1504970	RBBP8	d.92	False
1504971	RBBP8	d.92	False
1504993	BCORL1	d.92	False
1505021	RSBN1L	d.92	False
1505135	RBBP8	d.92	False
1506546	HUNK	d.92	False
1529509	PDE6G	d.92	False
1535746	EIF4EBP3	d.92	False
1540166	gi|20473642	d.92	False
1580429	RTN4RL2	d.92	False
49451	ZBTB48	d.92	False
49550	gi|18070858	d.92	False
49556	gi|18070860	d.92	False
49595	gi|55962392	d.92	False
49998	IL22RA1	d.92	False
50036	gi|15426512	d.92	False
50129	GPATCH3	d.92	False
50146	SLC9A1	d.92	False
50616	gi|7018293	d.92	False
50653	NFYC	d.92	False
50747	ST3GAL3	d.92	False
50750	ST3GAL3	d.92	False
50756	ST3GAL3	d.92	False
50785	gi|119627455	d.92	False
50825	TESK2	d.92	False
50856	gi|56205426	d.92	False
50860	gi|56205427	d.92	False
50939	gi|55962133	d.92	False
51038	gi|56205395	d.92	False
51073	TMEM59	d.92	False
51113	BSND	d.92	False
51156	gi|22748811	d.92	False
51247	LEPR	d.92	False
51288	IL23R	d.92	False
51551	BARHL2	d.92	False
51554	ZNF644	d.92	False
51852	gi|56204778	d.92	False
51938	ST7L	d.92	False
51944	ST7L	d.92	False
52319	PLEKHO1	d.92	False
52485	POGZ	d.92	False
52511	TUFT1	d.92	False
52565	CRNN	d.92	False
52661	C1orf43	d.92	False
52764	gi|55960134	d.92	False
52826	FAM189B	d.92	False
52861	YY1AP1	d.92	False
52877	YY1AP1	d.92	False
52881	GON4L	d.92	False
52984	ISG20L2	d.92	True
52997	SH2D2A	d.92	False
53161	gi|55663400	d.92	False
53174	gi|55961065	d.92	False
53289	gi|7959287	d.92	False
53448	FASLG	d.92	False
53900	PTPN7	d.92	False
54253	TMEM206	d.92	False
54343	HLX	d.92	False
54359	gi|57162596	d.92	False
54454	gi|55663912	d.92	False
54620	gi|18070857	d.92	False
54648	gi|55960158	d.92	False
54748	ZBTB18	d.92	False
54785	TFB2M	d.92	True
55215	KIAA1217	d.92	False
552833	BORA	d.92	False
55333	gi|55662489	d.92	False
554074	SIX4	d.92	False
554147	ZBTB25	d.92	False
55427	PARD3	d.92	False
55446	PARD3	d.92	False
55620	gi|55665296	d.92	False
556226	PML	d.92	False
55996	EIF4EBP2	d.92	False
56241	gi|24308131	d.92	False
56279	gi|3327040	d.92	False
563182	ZNF407	d.92	False
563214	MBP	d.92	False
563215	MBP	d.92	False
563216	MBP	d.92	False
563634	TBXA2R	d.92	False
563687	CREB3L3	d.92	False
563690	gi|3548791	d.92	False
563816	gi|52790442	d.92	False
563879	SLC25A23	d.92	False
563975	CD209	d.92	False
564134	MRPL4	d.92	True
564417	BEST2	d.92	False
564809	IL12RB1	d.92	False
564854	LRRC25	d.92	False
565203	CHST8	d.92	False
565332	ZBTB32	d.92	False
565357	ARHGAP33	d.92	False
56536	TLL2	d.92	False
56537	TLL2	d.92	False
565450	ZNF567	d.92	False
565568	gi|27370632	d.92	False
565667	PAF1	d.92	False
565691	DLL3	d.92	False
565753	HIPK4	d.92	False
56588	gi|57209136	d.92	False
565906	gi|18490808	d.92	False
566159	gi|54673701	d.92	False
566160	gi|38098618	d.92	False
566166	gi|38098620	d.92	False
566276	gi|21450824	d.92	False
566336	gi|14149979	d.92	False
566384	gi|12803253	d.92	True
566421	RASIP1	d.92	False
566629	KCNC3	d.92	False
566649	FAM71E1	d.92	False
567013	LILRB5	d.92	False
567258	NLRP8	d.92	False
567525	ZNF544	d.92	False
567549	RPS5	d.92	True
567726	TRAPPC12	d.92	False
567746	gi|31874644	d.92	False
567774	gi|11497006	d.92	False
567881	LAPTM4A	d.92	False
568031	AGBL5	d.92	False
568050	SLC5A6	d.92	False
568064	GTF3C2	d.92	False
568074	ZNF513	d.92	False
568131	TRMT61B	d.92	True
568276	gi|13376880	d.92	True
568350	SIX3	d.92	False
568447	TSPYL6	d.92	False
568837	WBP1	d.92	False
569068	MRPS5	d.92	True
569086	PROM2	d.92	False
569546	TFCP2L1	d.92	False
569667	gi|22749393	d.92	False
569863	GALNT5	d.92	False
569865	gi|6330331	d.92	False
569866	gi|6330331	d.92	False
570149	gi|88958092	d.92	False
570162	gi|23397674	d.92	False
570684	FASTKD2	d.92	True
570859	CDK5R2	d.92	False
571033	IRS1	d.92	False
571043	MFF	d.92	False
571048	MFF	d.92	False
571116	SP100	d.92	False
571127	ITM2C	d.92	False
571170	ECEL1	d.92	False
571241	DNAJB3	d.92	False
571261	SPP2	d.92	False
571744	PANK2	d.92	False
571791	MCM8	d.92	False
571977	INSM1	d.92	False
572045	SYNDIG1	d.92	False
572166	DNMT3B	d.92	True
572170	DNMT3B	d.92	True
572174	DNMT3B	d.92	True
572279	TP53INP2	d.92	False
572394	gi|56205698	d.92	False
572461	gi|23308687	d.92	False
572584	ZHX3	d.92	False
572649	SERINC3	d.92	False
572831	gi|40807459	d.92	False
572841	DKFZp572F2170	d.92	False
572915	STAU1	d.92	True
572917	STAU1	d.92	True
573062	ZNF217	d.92	False
573191	PPP1R3D	d.92	False
573407	LIME1	d.92	False
573797	SIM2	d.92	False
573834	ERG	d.92	False
57438	PWWP2B	d.92	False
57477	KNDC1	d.92	False
575084	gi|19924167	d.92	False
575094	ATF4	d.92	False
575274	PNPLA5	d.92	False
575372	gi|17485400	d.92	False
575492	SHANK3	d.92	False
575554	BHLHE40	d.92	False
57556	B4GALNT4	d.92	False
57598	gi|13929443	d.92	False
576022	ARPP21	d.92	False
576144	TRAK1	d.92	False
576653	gi|119585544	d.92	False
576718	BAP1	d.92	False
576822	ARHGEF3	d.92	False
576835	HESX1	d.92	False
576952	LRIG1	d.92	False
576985	MITF	d.92	False
576992	MITF	d.92	False
577066	POU1F1	d.92	False
577530	ZNF148	d.92	False
577568	gi|10436010	d.92	False
577582	TPRA1	d.92	False
577802	SOX14	d.92	False
57785	STIM1	d.92	False
578037	MME	d.92	False
578042	PLCH1	d.92	False
578043	PLCH1	d.92	False
578127	SLITRK3	d.92	False
578260	NLGN1	d.92	False
578442	MAP3K13	d.92	False
578864	gi|6599194	d.92	False
578968	NSG1	d.92	False
579014	gi|29789114	d.92	False
579075	DRD5	d.92	False
579237	TBC1D1	d.92	False
579264	TMEM156	d.92	False
579265	KLHL5	d.92	False
579588	CABS1	d.92	False
58018	LMO1	d.92	False
580262	CCNA2	d.92	False
580489	NR3C2	d.92	False
58051	ASCL3	d.92	False
580654	TLL1	d.92	False
580718	HAND2	d.92	False
581202	IL7R	d.92	False
581211	SKP2	d.92	False
581264	LIFR	d.92	False
581699	gi|30354672	d.92	False
58188	gi|28436812	d.92	False
582368	FAM53C	d.92	False
582386	CTNNA1	d.92	False
582423	gi|33876755	d.92	False
582513	PCDHAC1	d.92	False
582538	PCDHB15	d.92	False
582552	PCDHGA12	d.92	False
582684	ABLIM3	d.92	False
582688	ABLIM3	d.92	False
583029	CPEB4	d.92	True
583572	MCUR1	d.92	False
583637	E2F3	d.92	False
583640	E2F3	d.92	False
583828	gi|11137801	d.92	False
583832	gi|51465628	d.92	False
584174	SLC44A4	d.92	False
584337	gi|2961408	d.92	False
584390	SPDEF	d.92	False
584669	FRS3	d.92	False
584671	FRS3	d.92	False
584776	TTBK1	d.92	False
584827	gi|56206167	d.92	False
584864	gi|10863885	d.92	False
584869	gi|55959059	d.92	False
58490	CD44	d.92	False
585243	SNX14	d.92	False
58539	LRRC4C	d.92	False
585407	SIM1	d.92	False
585514	gi|42657443	d.92	False
585527	FIG4	d.92	False
585552	GTF3C6	d.92	False
585588	NT5DC1	d.92	False
585589	COL10A1	d.92	False
585634	GOPC	d.92	False
585719	gi|21753815	d.92	False
585745	ARHGAP18	d.92	False
585761	TMEM200A	d.92	False
585762	TMEM200A	d.92	False
58578	gi|7243235	d.92	False
585924	MAP7	d.92	False
586137	gi|37499471	d.92	False
586481	gi|51094695	d.92	False
586632	FAM220A	d.92	False
586976	GHRHR	d.92	False
587580	GTF2IRD1	d.92	False
587774	DMTF1	d.92	False
587817	ZNF804B	d.92	False
588045	ZKSCAN1	d.92	False
588341	gi|31455212	d.92	False
588492	TFEC	d.92	False
588694	SMO	d.92	False
588753	TSGA13	d.92	False
588985	KEL	d.92	False
589007	FAM131B	d.92	False
589151	gi|51105887	d.92	False
589291	EN2	d.92	False
589552	USP17L2	d.92	False
589712	gi|5902808	d.92	False
589715	gi|5902808	d.92	False
589717	gi|5902813	d.92	False
589720	BMP1	d.92	False
594416	gi|54696590	d.92	False
1532776	SRP19	d.201	True
581986	SRP19	d.201	True
1465563	CATIP	b.2	False
1466568	TP73	b.2	False
1466576	gi|8217484	b.2	False
1466703	TBX3	b.2	False
1475058	TCTN2	b.2	False
1475285	TCTN2	b.2	False
1507527	THSD1	b.2	False
1536371	HPS3	b.2	False
547210	gi|3169156	b.2	False
547328	NXF1	b.2	True
549747	TM7SF3	b.2	False
551675	TBX5	b.2	False
551678	TBX5	b.2	False
551690	TBX3	b.2	False
552249	gi|55958967	b.2	False
555156	gi|4512288	b.2	False
556714	MCTP2	b.2	False
557911	MVP	b.2	True
557945	TBX6	b.2	False
558756	HYDIN	b.2	False
559764	gi|35210	b.2	False
560427	FNDC8	b.2	False
561207	TBX21	b.2	False
561577	gi|18104954	b.2	False
561582	TBX4	b.2	False
57003	gi|55663046	b.2	False
574325	gi|14149995	b.2	False
590725	CTHRC1	b.2	False
592674	SUSD1	b.2	False
593221	PKN3	b.2	False
594985	TBX22	b.2	False
603865	gi|39645591	b.2	False
1504294	TP63	b.2	False
50032	RUNX3	b.2	False
50034	gi|15426512	b.2	False
50436	KIAA0319L	b.2	False
52135	gi|14277705	b.2	False
53344	TBX19	b.2	False
573729	IFNAR1	b.2	False
574235	TBX1	b.2	False
574238	TBX1	b.2	False
575042	SUN2	b.2	False
575951	EOMES	b.2	False
578538	TP63	b.2	False
583001	gi|6330243	b.2	False
584862	gi|10863885	b.2	False
585236	gi|31455424	b.2	False
586349	T	b.2	False
587054	TBX20	b.2	False
589569	gi|21040253	b.2	False
1050361	ZNF17	g.39	False
1071483	BMP2K	g.39	False
1071540	gi|21361969	g.39	False
1071541	gi|21361969	g.39	False
1071604	gi|12711660	g.39	False
1071614	gi|12711660	g.39	False
1071658	MAP3K10	g.39	False
1071676	gi|5803088	g.39	False
1071692	gi|7706549	g.39	False
1071797	MAP4K5	g.39	False
1071868	EGFR	g.39	False
1072042	MAP3K2	g.39	False
1072123	MAST1	g.39	False
1072194	gi|4502885	g.39	True
1072238	PASK	g.39	False
1072322	CDK15	g.39	False
1380450	THRA	g.39	False
1388051	NAGPA	g.39	False
1388164	C16orf46	g.39	False
1388271	C16orf46	g.39	False
1388346	C16orf46	g.39	False
1390042	gi|119609472	g.39	False
1390546	KRT79	g.39	False
1390623	ZNF395	g.39	False
1391614	PODXL2	g.39	False
1393202	SLU7	g.39	True
1393224	gi|13560070	g.39	False
1393229	RFWD3	g.39	False
1397583	XAGE2	g.39	False
1400176	gi|14041859	g.39	False
1402884	GPATCH2L	g.39	False
1402947	gi|55960182	g.39	False
1408614	CDC25B	g.39	False
1415034	INA	g.39	False
1432439	GPATCH2L	g.39	False
1459720	GRB7	g.39	False
1461260	ZNF839	g.39	False
1462658	THAP3	g.39	False
1463431	gi|17158019	g.39	False
1464860	gi|51105837	g.39	False
1464992	gi|16418451	g.39	False
1465150	gi|56202786	g.39	False
1465245	MED22	g.39	False
1465433	gi|12408685	g.39	False
1465448	BEST3	g.39	False
1465841	TFAP2A	g.39	False
1465861	MRPS18B	g.39	True
1465922	BRF2	g.39	True
1466056	gi|9453730	g.39	False
1466104	gi|13111709	g.39	False
1467263	GSG2	g.39	False
1475271	gi|4240315	g.39	False
1475481	gi|4240315	g.39	False
1475543	gi|7656950	g.39	False
1506694	LMNA	g.39	False
1507578	gi|6683715	g.39	False
1507663	FOXM1	g.39	False
1507790	PGR	g.39	False
1507806	KIAA1024	g.39	False
1508995	gi|12698017	g.39	False
1515163	gi|119614402	g.39	False
1515472	PDE4B	g.39	False
1515518	gi|55665648	g.39	False
1515649	PDE4B	g.39	False
1515850	ABCB7	g.39	False
1515990	EXD3	g.39	False
1516249	TNFAIP3	g.39	False
1516282	TNFAIP3	g.39	False
1516799	PTPN12	g.39	False
1517652	gi|55664616	g.39	False
1518112	gi|57208515	g.39	False
1518786	STON1	g.39	True
1520183	RPS29	g.39	True
1520894	gi|5834566	g.39	False
1521482	ADAM33	g.39	False
1521926	gi|28557723	g.39	False
1522703	gi|56208098	g.39	False
1522808	GHR	g.39	False
1523107	LARP6	g.39	True
1523673	gi|7243165	g.39	False
1523760	gi|55664591	g.39	False
1523939	gi|40788229	g.39	False
1524494	ZBTB33	g.39	False
1524521	ULK2	g.39	False
1531621	NANOS2	g.39	True
1535887	PASK	g.39	False
1536413	MAP3K10	g.39	False
1536603	MAP3K10	g.39	False
1536718	KRTAP19-5	g.39	False
1537083	INVS	g.39	False
1537111	gi|89026872	g.39	False
1537158	FAM208A	g.39	False
1537362	ZNF862	g.39	False
1537373	SORBS2	g.39	False
1537773	STARD13	g.39	False
1538123	gi|25777688	g.39	False
1542744	gi|19747273	g.39	False
1545075	PDE3B	g.39	False
1545515	ZMYM3	g.39	False
1545691	ZMYM3	g.39	False
49936	gi|14290438	g.39	False
50632	ZFP69B	g.39	False
50806	PTCH2	g.39	False
50848	GPBP1L1	g.39	False
50936	gi|55962133	g.39	False
52885	GON4L	g.39	False
53276	RXRG	g.39	False
53823	NR5A2	g.39	False
547195	gi|33390903	g.39	False
547304	gi|13436206	g.39	False
54734	gi|55959596	g.39	False
547442	ESRRA	g.39	False
547589	LTBP3	g.39	False
547629	KAT5	g.39	False
547671	gi|21748983	g.39	False
547762	RBM4B	g.39	True
547792	gi|45708437	g.39	False
548020	RELT	g.39	False
548073	gi|33620421	g.39	False
548108	PRKRIR	g.39	False
548113	EMSY	g.39	False
548257	TYR	g.39	False
548359	PGR	g.39	False
548524	gi|7243163	g.39	False
549031	PRDM10	g.39	False
549178	FOXM1	g.39	False
549269	LTBR	g.39	False
549433	PHC1	g.39	False
549439	gi|51471164	g.39	False
549486	KLRC3	g.39	False
549635	PLEKHA5	g.39	False
549662	SLCO1B3	g.39	False
549930	gi|33307745	g.39	False
550004	gi|38511972	g.39	False
550042	gi|10947061	g.39	False
550208	CSRNP2	g.39	False
550257	NR4A1	g.39	False
550272	KRT83	g.39	False
550274	KRT85	g.39	False
550276	KRT84	g.39	False
550279	KRT84	g.39	False
550302	KRT72	g.39	False
550339	TNS2	g.39	False
550357	RARG	g.39	False
550359	gi|89036144	g.39	False
550414	HOXC13	g.39	False
550487	gi|89035559	g.39	False
550655	gi|119617393	g.39	False
550669	gi|33356166	g.39	True
550927	BEST3	g.39	False
550967	THAP2	g.39	False
551132	gi|119617923	g.39	False
551254	gi|14326451	g.39	False
551257	NR1H4	g.39	False
551461	SSH1	g.39	False
551610	TRAFD1	g.39	False
551611	TRAFD1	g.39	False
551691	TBX3	g.39	False
551840	CAMKK2	g.39	False
551844	CAMKK2	g.39	False
551912	gi|30348972	g.39	False
552203	ZMYM5	g.39	False
552206	gi|55662230	g.39	False
552231	gi|55662200	g.39	False
552256	TNFRSF19	g.39	False
552390	RXFP2	g.39	False
552537	FOXO1	g.39	False
552767	UTP14C	g.39	True
552793	PCDH8	g.39	False
552873	LMO7	g.39	False
552893	gi|55661726	g.39	False
552897	gi|55661725	g.39	False
552909	gi|55959773	g.39	False
552928	SLITRK1	g.39	False
553023	gi|14916471	g.39	False
553103	gi|21754480	g.39	False
553221	gi|14017821	g.39	False
553223	CHAMP1	g.39	False
553292	ZNF219	g.39	False
553293	ZNF219	g.39	False
553706	NKX2-1	g.39	False
553709	NKX2-1	g.39	False
553712	NKX2-8	g.39	False
553871	FRMD6	g.39	False
554130	gi|2961559	g.39	False
554132	ESR2	g.39	False
554133	ESR2	g.39	False
554136	ESR2	g.39	False
554139	gi|119601259	g.39	False
554244	SLC10A1	g.39	False
554484	gi|22035687	g.39	False
554556	NRXN3	g.39	False
554701	gi|7959279	g.39	False
554747	gi|24111228	g.39	False
555081	JAG2	g.39	False
555120	CRIP2	g.39	False
555122	CRIP1	g.39	False
555254	APBA2	g.39	False
555262	NSMCE3	g.39	False
555272	gi|2981264	g.39	False
555358	GJD2	g.39	False
555441	RPUSD2	g.39	True
555484	LTK	g.39	False
555595	ELL3	g.39	False
555648	SLC30A4	g.39	False
555730	SPPL2A	g.39	True
555785	RSL24D1	g.39	True
555860	CGNL1	g.39	False
555878	ADAM10	g.39	False
555889	RNF111	g.39	False
555918	RORA	g.39	False
555922	RORA	g.39	False
555926	RORA	g.39	False
555929	RORA	g.39	False
556134	THAP10	g.39	False
556227	PML	g.39	False
556262	CLK3	g.39	True
556415	ZFAND6	g.39	False
556552	PDE8A	g.39	False
556718	NR2F2	g.39	False
556863	gi|14336702	g.39	False
557032	EME2	g.39	False
557085	gi|69885084	g.39	False
557154	CLDN9	g.39	False
557407	ZC3H7A	g.39	True
557494	gi|34878697	g.39	True
557628	gi|3417295	g.39	True
557742	ARHGAP17	g.39	False
558204	PAPD5	g.39	True
558419	gi|13623389	g.39	True
558583	CENPT	g.39	False
558586	THAP11	g.39	False
558628	NFATC3	g.39	False
558631	NFATC3	g.39	False
558700	NOB1	g.39	True
558885	gi|24233532	g.39	False
559156	SNAI3	g.39	False
559232	ZNF276	g.39	False
559312	gi|28273185	g.39	False
559314	gi|28273185	g.39	False
559553	CAMTA2	g.39	False
559727	gi|20521934	g.39	False
559776	NAA38	g.39	True
559959	TNFRSF13B	g.39	False
559961	TNFRSF13B	g.39	False
560019	gi|23111007	g.39	False
560209	FOXN1	g.39	False
560213	UNC119	g.39	False
560273	PHF12	g.39	False
560408	gi|7710126	g.39	False
560411	gi|4504995	g.39	False
560593	LASP1	g.39	False
560692	NR1D1	g.39	False
560702	RARA	g.39	False
560703	RARA	g.39	False
560706	gi|47939545	g.39	False
560776	KRT36	g.39	False
560792	KRT16	g.39	False
560891	FAM134C	g.39	False
56102	gi|40255121	g.39	False
561042	SLC4A1	g.39	False
561147	gi|82534351	g.39	False
561206	TBX21	g.39	False
561208	TBX21	g.39	False
561255	SNX11	g.39	False
561272	gi|24797137	g.39	False
561276	HOXB8	g.39	False
561281	HOXB13	g.39	False
561400	gi|21928427	g.39	False
561460	AKAP1	g.39	True
561567	PPM1D	g.39	False
561584	TBX4	g.39	False
561719	gi|21595435	g.39	False
56173	ZNF503	g.39	False
561810	SOX9	g.39	False
561933	SLC16A5	g.39	False
562224	RNF213	g.39	False
562361	OGFOD3	g.39	False
562379	gi|31563334	g.39	False
562498	DLGAP1	g.39	False
562575	GNAL	g.39	False
562661	GATA6	g.39	False
562662	GATA6	g.39	False
562771	GAREM1	g.39	False
562790	DTNA	g.39	False
562792	DTNA	g.39	False
562958	MBD1	g.39	False
562983	MBD1	g.39	False
562985	MBD1	g.39	False
563108	TNFRSF11A	g.39	False
563180	ZNF407	g.39	False
563185	ZNF407	g.39	False
56458	PDLIM1	g.39	False
56657	gi|55661675	g.39	False
569679	gi|112292965	g.39	False
569777	ZEB2	g.39	True
57004	gi|55663046	g.39	False
570187	AGPS	g.39	False
572770	SPATA25	g.39	False
573496	gi|20987468	g.39	False
573625	BACH1	g.39	False
574226	gi|4502879	g.39	False
574734	LIMK2	g.39	False
575126	MKL1	g.39	False
57530	ODF3	g.39	False
576307	gi|21928235	g.39	False
577393	NR1I2	g.39	False
577395	NR1I2	g.39	False
578949	gi|31542770	g.39	False
579159	ADGRA3	g.39	False
579277	RFC1	g.39	False
579346	gi|22478054	g.39	True
580568	GUCY1A3	g.39	False
580967	IRX4	g.39	False
581153	gi|11863369	g.39	False
581711	PDE8B	g.39	False
581715	PDE8B	g.39	False
581840	NR2F1	g.39	False
582272	gi|14495617	g.39	False
582377	EGR1	g.39	False
582603	gi|31682	g.39	False
582629	POU4F3	g.39	False
583071	RNF44	g.39	False
583072	RNF44	g.39	False
583151	DBN1	g.39	False
58647	ATG13	g.39	False
58653	ZNF408	g.39	False
587445	gi|37574282	g.39	False
589869	PTK2B	g.39	False
589920	DUSP4	g.39	False
590004	RAB11FIP1	g.39	False
590135	THAP1	g.39	False
590195	RGS20	g.39	False
590231	FAM110B	g.39	False
590393	TERF1	g.39	False
590426	gi|40254475	g.39	False
590558	RUNX1T1	g.39	False
590715	BAALC	g.39	False
590716	BAALC	g.39	False
590719	BAALC	g.39	False
590749	LRP12	g.39	False
590795	TRPS1	g.39	False
590797	TRPS1	g.39	False
590919	MTSS1	g.39	False
590945	POU5F1B	g.39	False
591049	PTK2	g.39	False
591286	FOXH1	g.39	False
591601	gi|55661548	g.39	False
591645	DDX58	g.39	True
591657	TOPORS	g.39	False
591703	NFX1	g.39	True
591766	gi|83404997	g.39	False
591914	RNF38	g.39	False
591918	RNF38	g.39	False
592054	TJP2	g.39	False
592065	gi|42518065	g.39	False
592071	APBA1	g.39	False
592111	gi|19743907	g.39	False
592279	OMD	g.39	False
592309	gi|32698765	g.39	False
592494	gi|27894357	g.39	False
592499	NR4A3	g.39	False
592504	NR4A3	g.39	False
592749	gi|10864075	g.39	False
592875	gi|7657305	g.39	False
592974	NR5A1	g.39	True
592977	gi|1911808	g.39	False
593205	GLE1	g.39	True
593242	gi|30410930	g.39	False
593339	ABL1	g.39	False
593418	TSC1	g.39	False
593763	NOXA1	g.39	False
593807	GJB5	g.39	False
594267	gi|27734891	g.39	False
594435	gi|14456629	g.39	False
594485	GATA1	g.39	False
594486	GATA1	g.39	False
594523	CCDC120	g.39	False
594639	PHF8	g.39	False
594752	ZXDA	g.39	False
594794	AR	g.39	False
594811	gi|17644243	g.39	False
594835	gi|57208851	g.39	False
595131	gi|14277694	g.39	True
595499	ENOX2	g.39	True
595669	gi|20162568	g.39	False
595955	IL9R	g.39	False
596005	gi|119612016	g.39	True
596024	UTY	g.39	False
596035	HSFY1	g.39	False
598251	SHISA2	g.39	False
599189	C16orf87	g.39	False
602411	FAM53A	g.39	False
603201	gi|55960286	g.39	False
1071443	gi|5730055	g.39	False
1415315	LMNTD1	g.39	False
1415823	FAM124A	g.39	False
1415975	DCTN4	g.39	False
1416227	GCM2	g.39	False
1424017	ZFAND5	g.39	False
1424707	IGFLR1	g.39	True
1440621	gi|31652288	g.39	False
1484641	gi|13751974	g.39	False
1503353	gi|19070180	g.39	False
1505075	BCORL1	g.39	False
1506505	gi|109658952	g.39	False
1536676	EPB41L5	g.39	False
1536792	PUM2	g.39	True
49199	C1orf159	g.39	False
49203	TNFRSF18	g.39	False
49244	DVL1	g.39	False
49282	gi|56202539	g.39	False
49448	ZBTB48	g.39	False
49464	gi|119591971	g.39	False
49480	gi|56208582	g.39	False
49489	ERRFI1	g.39	True
49590	FBXO44	g.39	False
49629	MIIP	g.39	False
49773	gi|11544433	g.39	False
49838	TMCO4	g.39	False
50086	CEP85	g.39	False
50305	gi|55664988	g.39	True
50343	ZBTB8A	g.39	False
50387	PHC2	g.39	False
50388	PHC2	g.39	False
50413	gi|55962093	g.39	False
50416	gi|55962093	g.39	False
50418	gi|21945061	g.39	False
50428	gi|15636657	g.39	False
50445	gi|33359219	g.39	False
50580	GJA9	g.39	False
50765	gi|55959167	g.39	False
50773	B4GALT2	g.39	False
50782	gi|119627459	g.39	False
50783	gi|55958914	g.39	False
51053	gi|55665831	g.39	False
51054	gi|55665831	g.39	False
51218	gi|55665301	g.39	False
51392	gi|22760999	g.39	False
51542	ZNF326	g.39	True
51610	GFI1	g.39	False
51770	gi|55960050	g.39	False
51779	CLCC1	g.39	False
51784	CLCC1	g.39	False
51834	gi|55664931	g.39	False
51838	gi|55664932	g.39	False
51864	RBM15	g.39	True
51930	CTTNBP2NL	g.39	False
52000	gi|48928054	g.39	False
52136	gi|14277705	g.39	False
52228	RNF115	g.39	False
52331	CIART	g.39	False
52446	PIP5K1A	g.39	False
52448	PIP5K1A	g.39	False
52488	POGZ	g.39	False
52725	PBXIP1	g.39	False
52737	gi|55960112	g.39	False
52751	ZBTB7B	g.39	False
52845	gi|27735031	g.39	False
52914	LMNA	g.39	False
52952	MEF2D	g.39	False
53024	FCRL3	g.39	False
53070	PYHIN1	g.39	False
53188	DEDD	g.39	False
53208	NR1I3	g.39	False
53439	SUCO	g.39	False
53440	SUCO	g.39	False
53608	TOR1AIP1	g.39	False
53708	gi|55665873	g.39	False
53820	NR5A2	g.39	False
53863	PKP1	g.39	False
53998	gi|45501365	g.39	False
53999	gi|45501365	g.39	False
54301	gi|37574398	g.39	False
54446	gi|55663671	g.39	True
54447	gi|55663671	g.39	True
54736	gi|55959596	g.39	False
547635	KAT5	g.39	False
55001	GATA3	g.39	False
55002	GATA3	g.39	False
55004	GATA3	g.39	False
55005	GATA3	g.39	False
55270	gi|21735487	g.39	False
552868	LMO7	g.39	False
55327	ZNF438	g.39	False
55332	gi|55662489	g.39	False
556012	IGDCC4	g.39	False
55603	DEPP	g.39	False
556326	gi|13877122	g.39	False
55644	gi|55961760	g.39	False
55956	SRGN	g.39	False
55981	gi|55665177	g.39	False
56045	DDIT4	g.39	False
56103	gi|40255121	g.39	False
56151	CAMK2G	g.39	False
56186	gi|57209616	g.39	False
56206	gi|15722064	g.39	False
56240	gi|24308131	g.39	False
56311	gi|55666272	g.39	False
563241	NFATC1	g.39	False
563273	ADNP2	g.39	False
563276	ADNP2	g.39	False
563293	MIER2	g.39	False
563306	ODF3L2	g.39	False
563308	MADCAM1	g.39	False
563363	MED16	g.39	False
563403	SBNO2	g.39	False
563548	TMPRSS9	g.39	False
563564	ZNF554	g.39	False
563859	ACER1	g.39	False
564311	ZNF491	g.39	False
56464	gi|55957965	g.39	False
564702	NR2F6	g.39	False
565153	ZNF536	g.39	False
565157	gi|24308231	g.39	False
565399	THAP8	g.39	False
565442	ZNF382	g.39	False
565468	ZNF829	g.39	False
565572	SIPA1L3	g.39	False
565781	ADCK4	g.39	False
565784	ITPKC	g.39	False
566116	ZNF296	g.39	False
566130	MARK4	g.39	False
566324	SLC8A2	g.39	False
566338	gi|14149979	g.39	False
566542	SCAF1	g.39	True
566735	ZNF175	g.39	False
567033	TTYH1	g.39	False
567079	KIR2DL1	g.39	False
567103	gi|79160174	g.39	False
56747	gi|55662173	g.39	False
567512	ZNF329	g.39	False
567579	TRIM28	g.39	False
567583	TRIM28	g.39	False
567706	TPO	g.39	False
567718	COLEC11	g.39	False
567757	MBOAT2	g.39	False
567873	WDR35	g.39	False
567963	DTNB	g.39	False
568044	gi|62702245	g.39	False
568045	gi|62702245	g.39	False
568076	ZNF513	g.39	False
568124	FOSL2	g.39	False
568130	gi|33300653	g.39	False
568147	LCLAT1	g.39	False
568359	PRKCE	g.39	False
568519	BCL11A	g.39	False
568636	APLF	g.39	False
568673	MXD1	g.39	False
568988	MRPL35	g.39	True
568990	MRPL35	g.39	True
569072	ZNF514	g.39	False
569317	TGFBRAP1	g.39	False
569325	gi|42403564	g.39	False
569488	DDX18	g.39	True
569498	EN1	g.39	False
569635	RAB6C	g.39	False
569857	NR4A2	g.39	False
569893	MARCH7	g.39	False
569969	SLC38A11	g.39	False
570088	DLX2	g.39	False
570151	gi|88958092	g.39	False
570152	gi|88958092	g.39	False
570157	HOXD11	g.39	False
570160	HOXD10	g.39	False
570349	PMS1	g.39	False
570388	gi|6331192	g.39	False
570446	gi|17389900	g.39	False
570520	TRAK2	g.39	False
570782	SMARCAL1	g.39	False
570995	PAX3	g.39	False
571032	IRS1	g.39	False
571161	NPPC	g.39	False
57124	TDRD1	g.39	True
571333	ILKAP	g.39	False
571337	HES6	g.39	False
571344	PER2	g.39	False
571450	THAP4	g.39	False
571489	RBCK1	g.39	False
571504	gi|12734105	g.39	False
571585	NOP56	g.39	True
571635	gi|14017801	g.39	True
571832	PAK7	g.39	False
571919	gi|56203778	g.39	False
572028	GZF1	g.39	False
572136	gi|119596801	g.39	False
572230	gi|56203747	g.39	False
572313	UQCC1	g.39	False
572437	DLGAP4	g.39	False
572452	DSN1	g.39	False
572600	gi|57210111	g.39	False
572614	GTSF1L	g.39	False
572630	OSER1	g.39	False
572631	OSER1	g.39	False
572639	HNF4A	g.39	False
572642	HNF4A	g.39	False
57281	gi|13186267	g.39	False
572832	gi|40807459	g.39	False
572853	SLC13A3	g.39	False
572954	SPATA2	g.39	False
573061	ZNF217	g.39	False
573078	AURKA	g.39	False
573083	gi|12964245	g.39	False
573260	gi|56204153	g.39	False
573262	GATA5	g.39	False
573263	GATA5	g.39	False
573268	SLCO4A1	g.39	False
573413	SLC2A4RG	g.39	False
573438	ZNF512B	g.39	False
57352	FAM53B	g.39	False
573626	BACH1	g.39	False
573639	CLDN17	g.39	False
573640	gi|37182536	g.39	False
573649	KRTAP19-3	g.39	False
573796	SIM2	g.39	False
574089	gi|34823295	g.39	False
574169	gi|21750201	g.39	False
574190	gi|31044206	g.39	False
574228	gi|2978511	g.39	False
574234	TBX1	g.39	False
574237	TBX1	g.39	False
574341	THAP7	g.39	False
57437	PWWP2B	g.39	False
574410	BCR	g.39	False
574518	HPS4	g.39	False
574550	CCDC117	g.39	False
574659	TBC1D10A	g.39	False
574737	PIK3IP1	g.39	False
574990	MICALL1	g.39	False
575087	gi|19924167	g.39	False
575136	XPNPEP3	g.39	False
575158	gi|6562060	g.39	True
575217	gi|24659038	g.39	False
57529	ODF3	g.39	False
575360	gi|50348681	g.39	False
575397	gi|42662523	g.39	False
575609	OGG1	g.39	False
575711	gi|20336235	g.39	False
575714	PPARG	g.39	False
575794	NR2C2	g.39	False
575798	NR2C2	g.39	False
575906	THRB	g.39	False
575907	THRB	g.39	False
575915	RARB	g.39	True
575950	EOMES	g.39	False
576140	TRAK1	g.39	False
576182	gi|119585097	g.39	False
576267	LIMD1	g.39	False
576578	RBM6	g.39	True
576580	RBM5	g.39	True
576766	gi|119585676	g.39	False
577514	gi|51593090	g.39	False
577609	GATA2	g.39	False
577610	GATA2	g.39	False
578035	GPR149	g.39	False
578363	DVL3	g.39	False
578509	ADIPOQ	g.39	False
578851	TACC3	g.39	False
578856	FGFR3	g.39	False
579047	ABLIM2	g.39	False
579496	NOA1	g.39	True
579686	THAP6	g.39	False
580057	EMCN	g.39	False
580159	PITX2	g.39	False
580177	NEUROG2	g.39	False
580440	SMAD1	g.39	True
580491	NR3C2	g.39	False
580566	MAP9	g.39	False
580829	PDLIM3	g.39	True
580900	gi|7020496	g.39	False
581040	CTNND2	g.39	False
581152	gi|11863369	g.39	False
581157	gi|11863369	g.39	False
581804	EDIL3	g.39	False
581832	LYSMD3	g.39	False
581998	KCNN2	g.39	False
582057	SNCAIP	g.39	False
582270	gi|14495617	g.39	False
582369	FAM53C	g.39	False
582427	PSD2	g.39	False
582608	gi|37675287	g.39	False
582702	PPARGC1B	g.39	True
582724	TIGD6	g.39	False
582764	SYNPO	g.39	False
582925	ZBED8	g.39	False
583155	DBN1	g.39	False
583166	PDLIM7	g.39	False
583266	MAML1	g.39	False
583390	gi|55665392	g.39	False
58341	FIBIN	g.39	False
583424	SLC22A23	g.39	False
583467	gi|55957572	g.39	False
583506	OFCC1	g.39	False
583796	gi|8018157	g.39	False
583843	gi|66932936	g.39	False
583918	GABBR1	g.39	False
583924	GABBR1	g.39	False
583929	gi|56207885	g.39	False
584309	RXRB	g.39	False
584445	PPARD	g.39	False
584447	PPARD	g.39	False
584541	gi|56203999	g.39	False
584575	ZFAND3	g.39	False
584654	FOXP4	g.39	False
584674	gi|55959714	g.39	False
584676	gi|6808160	g.39	False
584715	gi|1510155	g.39	False
584781	SLC22A7	g.39	False
58491	CD44	g.39	False
585035	KIAA1586	g.39	False
585068	gi|51465395	g.39	True
585101	gi|55960724	g.39	False
585240	SNX14	g.39	False
585246	SNX14	g.39	False
585313	GJA10	g.39	False
585316	BACH2	g.39	False
585336	MAP3K7	g.39	False
585460	gi|37620212	g.39	False
585468	NR2E1	g.39	False
585505	MICAL1	g.39	False
58575	gi|41349466	g.39	False
585752	gi|27498271	g.39	False
585947	OLIG3	g.39	False
586073	SASH1	g.39	False
586139	gi|37499471	g.39	False
586255	TAGAP	g.39	False
586280	SLC22A1	g.39	False
586361	FGFR1OP	g.39	True
586364	FGFR1OP	g.39	True
586469	MICALL2	g.39	False
58651	ZNF408	g.39	False
586677	gi|30046177	g.39	False
58671	gi|119588355	g.39	False
58674	NR1H3	g.39	False
586774	SP8	g.39	False
586908	HOXA11	g.39	False
586909	HOXA11	g.39	False
586912	HOXA13	g.39	False
586914	EVX1	g.39	False
586920	TAX1BP1	g.39	False
587370	EGFR	g.39	False
587558	EIF4H	g.39	True
587839	CLDN12	g.39	False
587860	GATAD1	g.39	False
588489	TFEC	g.39	False
588497	gi|37574287	g.39	False
588500	TES	g.39	False
588739	gi|51094847	g.39	False
588843	DGKI	g.39	False
588857	TRIM24	g.39	False
588858	TRIM24	g.39	False
588864	TRIM24	g.39	False
589187	KCNH2	g.39	False
589198	gi|51105912	g.39	False
589201	SLC4A2	g.39	False
589261	PRKAG2	g.39	False
589515	SOX7	g.39	False
589603	MTUS1	g.39	False
589668	NPM2	g.39	True
589693	HR	g.39	False
589751	PDLIM2	g.39	False
591119	ZC3H3	g.39	True
1072133	ROCK2	a.73	False
1390465	gi|4505421	a.73	False
1397484	ROPN1L	a.73	True
1455373	GSDMD	a.73	False
1466150	TFAP2A	a.73	False
1466156	TFAP2A	a.73	False
1475516	gi|21729892	a.73	False
1516948	TAF6	a.73	False
1518162	gi|57208515	a.73	False
1518186	gi|57208515	a.73	False
1535731	HERC5	a.73	False
1536894	FAM208A	a.73	False
1537012	gi|20521682	a.73	False
547264	MTA2	a.73	False
548349	JRKL	a.73	False
549372	PEX5	a.73	False
551418	gi|65786575	a.73	False
551852	ANAPC5	a.73	False
554061	gi|21707488	a.73	False
554788	gi|7959317	a.73	False
554789	gi|7959317	a.73	False
555074	CDCA4	a.73	False
555780	UNC13C	a.73	False
557778	EIF3C	a.73	True
558176	ABCC11	a.73	False
559245	TCF25	a.73	False
560987	gi|52630447	a.73	False
561557	HEATR6	a.73	False
575307	gi|24497449	a.73	False
579969	TIGD2	a.73	False
590165	MCM4	a.73	False
590881	FAM83A	a.73	False
591200	SPATC1	a.73	False
591643	DDX58	a.73	True
591902	gi|17402229	a.73	False
592495	gi|27894357	a.73	False
592533	MRPL50	a.73	True
595498	ENOX2	a.73	True
595502	ARHGAP36	a.73	False
605250	ZCCHC16	a.73	False
1536130	gi|12698037	a.73	False
1536831	PLD1	a.73	False
52658	C1orf43	a.73	False
52857	YY1AP1	a.73	False
54307	gi|7705620	a.73	True
55298	WAC	a.73	False
56158	VCL	a.73	False
563723	MPND	a.73	False
56376	gi|55663424	a.73	False
56405	gi|30410710	a.73	False
565211	gi|46276868	a.73	False
56614	UBTD1	a.73	False
566209	gi|4759196	a.73	True
566313	DHX34	a.73	True
566493	TEAD2	a.73	False
567965	ASXL2	a.73	False
569310	MRPS9	a.73	True
569644	gi|7243217	a.73	False
569648	gi|8923277	a.73	False
571998	XRN2	a.73	True
572383	PHF20	a.73	False
572468	RBL1	a.73	False
572474	RBL1	a.73	False
573098	TFAP2C	a.73	False
573498	gi|25952071	a.73	False
574242	BOP	a.73	False
576622	ZMYND10	a.73	False
577176	SENP7	a.73	False
578229	gi|194272176	a.73	False
579188	ANAPC4	a.73	False
579236	TBC1D1	a.73	False
580742	gi|31317311	a.73	False
581720	PDE8B	a.73	False
58242	SAA2	a.73	False
58255	HPS5	a.73	False
582992	gi|22748635	a.73	False
584682	BYSL	a.73	True
584951	gi|4507443	a.73	False
589734	gi|505102	a.73	False
560592	RPL23	b.39	True
584826	MRPL14	b.39	True
1465663	SLC22A18AS	c.23	False
548656	PAFAH1B2	c.23	False
552835	BORA	c.23	False
556553	PDE8A	c.23	False
556557	PDE8A	c.23	False
558698	NQO1	c.23	False
580847	TLR3	c.23	True
590261	GGH	c.23	False
592816	gi|55957153	c.23	False
592824	TLR4	c.23	False
592826	TLR4	c.23	False
592831	TLR4	c.23	False
592967	gi|32699042	c.23	False
593976	TLR8	c.23	True
593979	TLR8	c.23	True
594197	IL1RAPL1	c.23	False
595029	gi|14583014	c.23	True
595186	IL1RAPL2	c.23	False
601073	IAH1	c.23	False
1415451	gi|27734765	c.23	False
49487	PARK7	c.23	True
553436	SLC7A8	c.23	False
56018	gi|55959074	c.23	False
565907	PAFAH1B3	c.23	False
56889	gi|58864791	c.23	False
569301	IL18RAP	c.23	False
569975	CSRNP3	c.23	False
570773	TMEM169	c.23	False
576067	gi|4505297	c.23	False
576104	RPSA	c.23	True
57620	PDDC1	c.23	False
579119	CD38	c.23	False
579244	gi|37181720	c.23	False
579247	TLR1	c.23	False
579250	TLR6	c.23	False
581379	PARP8	c.23	False
581718	PDE8B	c.23	False
581728	PDE8B	c.23	False
583411	gi|56205042	c.23	False
584370	IP6K3	c.23	False
585563	gi|31652286	c.23	False
585566	gi|2842416	c.23	False
589710	gi|32815072	c.23	False
1050359	ZNF45	g.37	False
1050360	ZNF708	g.37	False
1050362	ZNF18	g.37	False
1050363	ZNF182	g.37	False
1050364	ZNF224	g.37	False
1058127	ZNF26	g.37	False
1058128	ZNF551	g.37	False
1058129	ZNF32	g.37	False
1069325	gi|263350	g.37	False
1069326	gi|263348	g.37	False
1069327	ZNF69	g.37	False
1071452	gi|4885251	g.37	False
1071488	gi|14110387	g.37	False
1071489	gi|14110387	g.37	False
1071667	gi|24308217	g.37	False
1071686	gi|11038639	g.37	False
1071725	gi|6005896	g.37	False
1071750	gi|29469069	g.37	False
1071752	gi|29469069	g.37	False
1071765	PKN1	g.37	False
1071832	gi|4507277	g.37	False
1071975	PLK4	g.37	False
1072239	PASK	g.37	False
1072294	NRK	g.37	False
1072305	TTBK2	g.37	False
1072307	TTBK2	g.37	False
1072343	gi|122889376	g.37	False
1072347	gi|119575349	g.37	False
1072474	gi|7019543	g.37	False
1381620	gi|21262953	g.37	False
1388008	MAZ	g.37	True
1388028	MAZ	g.37	True
1388038	MAZ	g.37	True
1390022	PAF1	g.37	False
1390400	gi|119586937	g.37	False
1390559	gi|119591323	g.37	False
1390757	gi|51105916	g.37	True
1391514	FOXP1	g.37	False
1391523	IL10RA	g.37	False
1391525	DTX2	g.37	False
1391593	GPC3	g.37	False
1391637	TCF7L1	g.37	False
1391728	TOX4	g.37	False
1391898	gi|16306753	g.37	False
1396973	gi|6808091	g.37	False
1396990	SPEM1	g.37	False
1397354	gi|18676634	g.37	False
1400236	HBS1L	g.37	True
1402697	AGBL2	g.37	False
1408194	BTRC	g.37	False
1408465	SOX13	g.37	False
1409169	gi|119612111	g.37	False
1415082	SPATA21	g.37	False
1424523	TSR3	g.37	True
1439720	IKZF3	g.37	False
1458869	gi|16198465	g.37	True
1459841	GRB7	g.37	False
1461227	EGR2	g.37	False
1461234	EGR2	g.37	False
1461340	TPRKB	g.37	False
1461818	gi|39752663	g.37	True
1462359	FAU	g.37	True
1462607	gi|37572250	g.37	False
1462939	gi|21754281	g.37	False
1463002	gi|22749375	g.37	False
1463246	TRMT10A	g.37	True
1464572	gi|19747276	g.37	False
1465248	SOX5	g.37	False
1465505	TNFAIP1	g.37	False
1465587	CCM2L	g.37	False
1465644	P2RX1	g.37	False
1465697	NBPF5P	g.37	False
1465877	EGR3	g.37	False
1465893	RMND1	g.37	False
1465909	EGR3	g.37	False
1465921	EGR3	g.37	False
1466982	ZNF79	g.37	False
1467370	GSG2	g.37	False
1475062	GNL2	g.37	True
1475776	gi|209870052	g.37	False
1507660	KIAA1024	g.37	False
1507745	gi|6683715	g.37	False
1507786	THSD1	g.37	False
1508092	ICE2	g.37	False
1508598	BNC1	g.37	False
1508792	BNC1	g.37	False
1508795	PAGE5	g.37	False
1508797	BNC1	g.37	False
1508810	gi|55662171	g.37	False
1508851	gi|55662171	g.37	False
1509789	gi|119611559	g.37	False
1516596	PTPN12	g.37	False
1517250	MTBP	g.37	False
1517313	gi|23498711	g.37	False
1517471	gi|23498711	g.37	False
1517567	KIAA0753	g.37	False
1517622	gi|55664616	g.37	False
1518346	gi|119618969	g.37	False
1518353	gi|119618969	g.37	False
1518360	gi|119618969	g.37	False
1518782	LRP10	g.37	False
1518914	STON1	g.37	True
1519069	ARHGAP28	g.37	False
1520379	TPX2	g.37	False
1520545	TPX2	g.37	False
1520575	TPX2	g.37	False
1520721	ETAA1	g.37	False
1521085	gi|119620056	g.37	False
1521304	gi|12697905	g.37	False
1521370	gi|55959473	g.37	False
1521430	ESF1	g.37	True
1521496	SP110	g.37	False
1521589	gi|112821690	g.37	False
1521740	gi|112821690	g.37	False
1521890	gi|112821690	g.37	False
1522188	UIMC1	g.37	False
1522309	UIMC1	g.37	False
1522376	gi|56203719	g.37	False
1522384	gi|56203719	g.37	False
1522391	gi|56203719	g.37	False
1522397	gi|56203719	g.37	False
1522406	gi|56203719	g.37	False
1522418	gi|56203719	g.37	False
1522665	CTCFL	g.37	False
1522679	CTCFL	g.37	False
1522691	CTCFL	g.37	False
1523246	ADGRL3	g.37	False
1523467	SORBS3	g.37	False
1523493	gi|7243165	g.37	False
1523657	SDAD1	g.37	False
1523774	gi|40788229	g.37	False
1524144	NFATC3	g.37	False
1524659	ZBTB33	g.37	False
1524775	KCNH7	g.37	False
1525068	KANSL1	g.37	False
1525702	gi|89027795	g.37	False
1528734	DDIAS	g.37	False
1531324	NDUFB7	g.37	False
1532035	RNF31	g.37	False
1533905	SYNRG	g.37	False
1533928	SYNRG	g.37	False
1534347	SYNRG	g.37	False
1536029	PKIG	g.37	False
1536097	PASK	g.37	False
1536364	MECOM	g.37	False
1536403	SSFA2	g.37	False
1536409	SSFA2	g.37	False
1536547	gi|42656674	g.37	False
1536736	RIPK4	g.37	False
1536757	FAM208A	g.37	False
1536780	MECOM	g.37	False
1536964	gi|119609804	g.37	False
1537401	SORBS2	g.37	False
1540642	OSBPL8	g.37	False
1540814	NBPF10	g.37	False
1545264	gi|10047335	g.37	False
1545279	gi|10047335	g.37	False
1545284	gi|10047335	g.37	False
1545299	gi|10047335	g.37	False
1545308	gi|10047335	g.37	False
1575323	SPAG11B	g.37	False
1580461	LINC00305	g.37	False
1582556	PIKFYVE	g.37	False
49450	ZBTB48	g.37	False
49613	NPPB	g.37	False
49716	gi|7378713	g.37	False
49924	gi|56417855	g.37	False
50314	TXLNA	g.37	False
51985	gi|55664305	g.37	False
52489	POGZ	g.37	False
52490	POGZ	g.37	False
54627	gi|56204189	g.37	False
547105	MS4A7	g.37	False
547187	gi|32449815	g.37	False
547315	ZBTB3	g.37	False
547348	SLC22A9	g.37	False
547364	RTN3	g.37	False
547491	SF1	g.37	True
547623	SIPA1	g.37	False
547638	OVOL1	g.37	False
547712	NPAS4	g.37	False
547763	RBM4B	g.37	True
547881	IGHMBP2	g.37	True
54805	gi|55666232	g.37	False
548065	gi|21693128	g.37	False
54817	ZNF496	g.37	False
548226	EED	g.37	True
548268	CHORDC1	g.37	False
548327	SESN3	g.37	False
548339	MAML2	g.37	False
548341	MAML2	g.37	False
548397	gi|5174751	g.37	False
548525	gi|7243163	g.37	False
548534	SIK2	g.37	False
548537	SIK2	g.37	False
548564	gi|54673514	g.37	False
548621	ZBTB16	g.37	False
548622	ZBTB16	g.37	False
548705	gi|4007384	g.37	False
548764	HINFP	g.37	False
548765	HINFP	g.37	False
548825	C11orf63	g.37	False
548829	C11orf63	g.37	False
548846	ZNF202	g.37	False
54888	gi|21755375	g.37	False
548946	gi|9955941	g.37	False
549006	gi|263346	g.37	False
549033	PRDM10	g.37	False
549034	PRDM10	g.37	False
549035	PRDM10	g.37	False
549099	B3GAT1	g.37	False
549114	B4GALNT3	g.37	False
549161	DCP1B	g.37	True
549169	NRIP2	g.37	False
549246	VWF	g.37	False
549289	ACRBP	g.37	False
549302	ZNF384	g.37	False
549319	GPR162	g.37	False
549343	ATN1	g.37	False
549374	gi|732798	g.37	False
549393	NANOGNB	g.37	False
549434	PHC1	g.37	False
549642	gi|20521964	g.37	False
549978	SLC38A4	g.37	False
550056	CACNB3	g.37	False
550207	CSRNP2	g.37	False
550374	SP1	g.37	False
550377	SP1	g.37	False
550400	ATF7	g.37	False
550423	HOXC9	g.37	False
550449	ZNF385A	g.37	True
550450	ZNF385A	g.37	True
550451	gi|10436785	g.37	True
550474	gi|119617202	g.37	False
550550	ERBB3	g.37	False
550587	gi|27734777	g.37	False
550638	gi|42659963	g.37	False
550639	gi|42659963	g.37	False
550658	STAT6	g.37	False
550687	GLI1	g.37	False
550688	GLI1	g.37	False
550751	MARCH9	g.37	False
550829	LEMD3	g.37	False
550993	KRR1	g.37	True
551038	MYF6	g.37	False
551237	FAM71C	g.37	False
551333	PMCH	g.37	False
551337	ASCL1	g.37	False
551424	PRDM4	g.37	False
551425	gi|28626266	g.37	False
551447	SELPLG	g.37	False
551453	SSH1	g.37	False
551470	UNG	g.37	False
551477	gi|16506789	g.37	False
551502	TRPV4	g.37	False
551609	TRAFD1	g.37	False
551624	PTPN11	g.37	False
551697	gi|14249506	g.37	False
551904	gi|38146113	g.37	False
551911	gi|30348972	g.37	False
551913	gi|30348972	g.37	False
551916	CCDC62	g.37	False
551938	PITPNM2	g.37	False
551947	gi|27529911	g.37	False
551993	ZNF664	g.37	False
551994	ZNF664	g.37	False
552173	ZNF140	g.37	False
552174	ZNF140	g.37	False
552176	ZNF10	g.37	False
552177	ZNF10	g.37	False
552178	ZNF10	g.37	False
552179	ZNF10	g.37	False
552214	gi|31580773	g.37	False
552254	TNFRSF19	g.37	False
552293	AMER2	g.37	False
552319	WASF3	g.37	False
552339	GSX1	g.37	False
552409	N4BP2L2	g.37	False
552539	FOXO1	g.37	False
552615	gi|55959528	g.37	True
552681	gi|14133227	g.37	False
552851	KLF5	g.37	False
552853	KLF12	g.37	False
552870	LMO7	g.37	False
552914	RBM26	g.37	True
55294	WAC	g.37	False
553021	gi|14916471	g.37	False
553022	gi|14916471	g.37	False
553123	ARHGEF7	g.37	False
553218	gi|14017821	g.37	False
553222	gi|14017821	g.37	False
553228	CHAMP1	g.37	False
553290	ZNF219	g.37	False
553291	ZNF219	g.37	False
553294	ZNF219	g.37	False
553308	gi|119586794	g.37	False
553319	SUPT16H	g.37	False
553337	gi|49087132	g.37	False
553339	gi|49087132	g.37	False
55334	gi|55662489	g.37	False
553340	gi|49087132	g.37	False
553342	gi|49087132	g.37	False
55335	gi|55662489	g.37	False
553374	REM2	g.37	False
553584	NFATC4	g.37	False
553790	MIS18BP1	g.37	False
553932	gi|18204979	g.37	False
553939	WDHD1	g.37	False
55406	PARD3	g.37	False
554090	HIF1A	g.37	False
554148	ZBTB25	g.37	False
554158	PLEKHG3	g.37	False
554160	PLEKHG3	g.37	False
554190	GPHN	g.37	False
554336	gi|7549815	g.37	False
554373	ZNF410	g.37	False
554375	ZNF410	g.37	False
554376	ZNF410	g.37	False
554377	gi|31753211	g.37	False
554380	gi|31753211	g.37	False
554382	gi|31753211	g.37	False
554533	ISM2	g.37	False
554536	ISM2	g.37	False
554541	ISM2	g.37	False
554595	KCNK10	g.37	False
554807	DDX24	g.37	True
55481	ZNF248	g.37	False
554880	gi|119602068	g.37	False
554883	gi|119602068	g.37	False
55489	ZNF25	g.37	False
55490	ZNF25	g.37	False
554910	YY1	g.37	False
554919	BEGAIN	g.37	False
55493	ZNF33A	g.37	False
554972	gi|7661892	g.37	False
554973	gi|7661892	g.37	False
555273	gi|42660415	g.37	False
555282	KLF13	g.37	False
555299	ARHGAP11A	g.37	False
55540	ZNF33B	g.37	False
555417	BUB1B	g.37	False
555489	LTK	g.37	False
555574	gi|31542777	g.37	False
555575	gi|31542777	g.37	False
555602	MFAP1	g.37	False
555635	DUOXA1	g.37	False
555636	DUOXA1	g.37	False
55581	ZNF239	g.37	True
555838	gi|119597910	g.37	False
55591	gi|21945054	g.37	False
556135	THAP10	g.37	False
556222	PML	g.37	False
556240	STRA6	g.37	False
556527	ZSCAN2	g.37	False
556528	ZSCAN2	g.37	False
556529	ZSCAN2	g.37	False
556542	ZNF592	g.37	False
556543	ZNF592	g.37	False
556544	ZNF592	g.37	False
556545	ZNF592	g.37	False
556546	ZNF592	g.37	False
556652	MESP1	g.37	False
556694	SV2B	g.37	False
556836	AXIN1	g.37	False
556859	CAPN15	g.37	False
556862	gi|14336702	g.37	False
556875	RAB40C	g.37	False
556942	gi|14336725	g.37	False
557036	SPSB3	g.37	False
557060	NOXO1	g.37	False
557086	gi|69885084	g.37	False
557088	gi|69885084	g.37	False
557097	CCNF	g.37	False
557169	gi|14249488	g.37	False
557170	gi|14249488	g.37	False
557171	gi|14249488	g.37	False
557174	gi|4508015	g.37	False
557175	gi|4508015	g.37	False
557178	ZNF213	g.37	False
557183	ZNF200	g.37	False
557197	ZNF263	g.37	False
557198	ZNF263	g.37	False
557203	ZNF75A	g.37	False
557207	ZSCAN32	g.37	False
557208	ZSCAN32	g.37	False
557214	ZNF174	g.37	False
557218	ZNF597	g.37	False
557219	ZNF597	g.37	False
557252	gi|3168627	g.37	False
557261	ADCY9	g.37	False
557311	gi|42660869	g.37	False
557312	gi|42660869	g.37	False
557408	ZC3H7A	g.37	True
557548	SYT17	g.37	False
557578	gi|23397456	g.37	False
557700	gi|9507223	g.37	False
557721	PRKCB	g.37	False
557970	ITGAL	g.37	False
557972	ZNF768	g.37	True
557973	ZNF768	g.37	True
557985	ZNF785	g.37	False
557986	ZNF785	g.37	False
557988	ZNF689	g.37	False
557989	ZNF689	g.37	False
558017	gi|2224593	g.37	False
558018	gi|2224593	g.37	False
558020	gi|2224593	g.37	False
558080	ZNF843	g.37	False
558275	IRX3	g.37	False
558334	HERPUD1	g.37	False
558362	gi|10092673	g.37	False
558414	gi|20561650	g.37	False
558415	gi|20561650	g.37	False
558416	gi|20561650	g.37	False
558417	gi|20561650	g.37	False
558418	gi|20561650	g.37	False
558460	gi|31563400	g.37	False
558555	CTCF	g.37	False
558556	CTCF	g.37	False
558557	CTCF	g.37	False
558558	CTCF	g.37	False
558654	ZFP90	g.37	False
558655	ZFP90	g.37	False
558656	ZFP90	g.37	False
558657	ZFP90	g.37	False
558658	ZFP90	g.37	False
558789	ZNF23	g.37	False
558790	ZNF23	g.37	False
[truncated: 10,938 more rows]
