# Supplementary material for: Complete fold annotation of the human proteome using a novel structural feature space
Source: Sci Rep. 2017 Apr 13;7:46321. doi: 10.1038/srep46321 (PMC5390313; doi:10.1038/srep46321)
Supplement: Supplementary Table S3 [file srep46321-s3.xls]

## Sheet: Clusters
==Cluster_0=======================================================
DomID	GeneID	UniProt	GI	PDB	Start	End	Len	NNfold	NNdist	Pfam
54693	ACTN2	P35609	gi|4501893	1sjjA	1	894	893	a.238	153.429	Spectrin(8.30E-73);CH(1.50E-54);EFhand_Ca_insen(1.30E-27);CAMSAP_CH(2.30E-09);EF-hand_1(5.50E-09);EF-hand_7(2.30E-07);EF-hand_8(1.50E-06);EF-hand_6(1.30E-05);XisI(0.052)
565620	ACTN4	A0A0S2Z3G9	gi|12025678	1sjjA	1	911	910	a.238	129.359	Spectrin(6.00E-71);CH(8.00E-54);EFhand_Ca_insen(3.60E-27);EF-hand_1(2.20E-10);EF-hand_6(3.60E-07);CAMSAP_CH(1.80E-06);EF-hand_7(2.00E-06);EF-hand_8(0.0011);CH_2(0.036)
579652	AFP	P02771	gi|4501989	1ao6A	1	609	608	a.29	30.5644	Serum_albumin(6.00E-151);VitD-bind_III(0.002);DUF4144(0.0031)
579649	ALB	P02768	gi|4502027	1ao6A	1	609	608	d.92	31.923	Serum_albumin(3.70E-162);VitD-bind_III(3.20E-05);Peptidase_M75(0.073);DUF4144(0.099)
589178	AOC1	P19801	gi|73486661	1pu4A	1	751	750	b.30	41.9331	Cu_amine_oxid(7.10E-119);Cu_amine_oxidN2(3.30E-31);Cu_amine_oxidN3(1.10E-20);DUF1965(0.00015)
560934	AOC2	O75106	gi|5081319	1pu4A	1	756	755	d.3	42.1792	Cu_amine_oxid(5.90E-110);Cu_amine_oxidN2(1.80E-26);Cu_amine_oxidN3(9.10E-26);DUF1965(0.0012)
560935	AOC3	Q16853	gi|4502119	1pu4A	1	763	762	b.45	42.771	Cu_amine_oxid(1.30E-117);Cu_amine_oxidN2(4.10E-27);Cu_amine_oxidN3(8.20E-25);DUF1965(0.0026)
574172	ATP6V1E1	P36543	gi|4502317	2dm9A	1	226	225	d.58	50.8012	vATP-synt_E(1.70E-78);DUF4288(0.0095);NifW(0.041)
555092	BRF1	F8VS36	gi|22035556	2g9xB	1	290	289	a.235	32.766	TFIIB(1.60E-33);TF_Zn_Ribbon(3.50E-15);Cyclin_N(4.40E-09);RB_B(0.0012)
562686	C18orf8	Q96DM3	gi|37590002	1pguA	1	657	656	d.157	39.2565	Mic1(6.40E-70)
564437	CALR	P27797	gi|4757900	1jhnA	1	417	416	b.29	50.0665	Calreticulin(2.70E-80)
583261	CANX	P27824	gi|27502677	1jhnA	1	461	460	b.29	95.4337	Calreticulin(2.60E-167)
558426	CCDC113	Q9H0I3	gi|19923432	1i84S	1	377	376	a.238	75.7914	DUF4201(2.70E-47);Dynein_attach_N(0.028);Flavodoxin_5(0.046)
559838	CCDC42	Q96M95	gi|20809670	1i84S	1	242	241	a.114	82.5103	DUF4200(4.70E-25)
579018	CCDC96	Q2M329	gi|23503317	1i84S	89	433	344	a.63	67.2817	DUF4201(3.00E-20)
555690	CEP152	O94986	gi|4240313	2dfsA	1085	1300	215	a.138	30.6364	Syntaxin(0.0029);Sec34(0.0056);Golgin_A5(0.0072);HAUS-augmin3(0.017);TolA_bind_tri(0.018);DUF4119(0.023)
1400338	CHMP7	Q8WUX9	gi|55249573	1i84S	142	453	311	d.58	40.4319	Snf7(1.40E-23);PspA_IM30(7.90E-06);LPP(0.005);Alanine_zipper(0.024);FLYWCH_u(0.024);Zea_mays_MuDR(0.044);DUF342(0.07)
549463	CLEC1A	Q8NC01	gi|37577103	1sl6A	96	280	184	d.26	30.2992	Lectin_C(2.80E-15)
580370	CLGN	O14967	gi|4758004	1jhnA	1	470	469	b.29	94.3117	Calreticulin(1.50E-158)
564892	COMP	P49747	gi|40217843	1yo8A	139	757	618	b.29	60.9325	TSP_C(9.80E-98);TSP_3(5.20E-63);EGF_CA(3.10E-16);EGF_3(1.30E-08);cEGF(1.60E-05);EGF_MSP1_1(0.00014);hEGF(0.002);EGF(0.0096)
592229	CTSL	A0A024R276	gi|22202619	1cs8A	1	333	332	d.3	34.9404	Peptidase_C1(9.00E-86);Inhibitor_I29(7.50E-12);Peptidase_C1_2(2.90E-06)
52365	CTSS	P25774	gi|23110962	2c0yA	1	331	330	d.3	34.4102	Peptidase_C1(1.50E-82);Inhibitor_I29(1.00E-12);Peptidase_C1_2(0.00027)
591680	DNAJA1	P31689	gi|4504511	1nltA	83	397	314	b.82	34.5198	DnaJ_C(3.10E-42);DnaJ_CXXCXGXG(6.40E-16);HypA(0.032);Anti-TRAP(0.098)
558144	DNAJA2	A0A024R6S1	gi|5031741	1nltA	88	412	324	b.82	33.7655	DnaJ_C(4.00E-43);DnaJ_CXXCXGXG(3.90E-17);HypA(0.0098);Anti-TRAP(0.022)
556372	DNAJA4	Q8WW22	gi|21756151	1nltA	99	397	298	b.82	33.9213	DnaJ_C(9.80E-41);DnaJ_CXXCXGXG(1.70E-15);Anti-TRAP(0.00045);HypA(0.017)
572593	EMILIN3	Q9NT22	gi|6808295	1i84S	1	312	311	a.47	54.9148	Apolipoprotein(0.007);DUF4795(0.019);ABC_tran_CTD(0.025);DUF3450(0.035);WXG100(0.041);CorA(0.055);Dynactin_p22(0.086);Erythro-docking(0.087)
581907	ERAP2	B2R769	gi|11641261	1z1wA	1	960	959	d.92	46.1525	Peptidase_M1(1.20E-128);ERAP1_C(3.10E-70);Peptidase_MA_2(3.80E-05);NFRKB_winged(0.034)
578982	EVC2	Q86UK5	gi|22036115	1c1gA	775	1067	292	a.47	66.5137	unknown
584052	FLOT1	O75955	gi|5031699	1i84S	156	427	271	f.48	107.199	Flot(1.50E-07)
559864	GAS7	O60861	gi|33087207	2dx1A	1	414	413	a.47	42.9339	WW_FCH_linker(2.50E-44);FCH(4.70E-14);WW(8.40E-13);SH3_9(4.70E-12);SH3_1(3.70E-09);SH3_2(2.10E-08);DUF1664(0.0093)
559266	GAS8	O95995	gi|4503917	1i84S	1	338	337	a.238	71.6196	GAS(1.10E-44);DUF3450(0.0098)
51530	GBP2	P32456	gi|38327558	1dg3A	1	591	590	a.114	83.7972	GBP_C(5.60E-128);GBP(1.50E-125);RHD3(0.00065);MMR_HSR1(0.0011);zf-NPL4(0.025);6PF2K(0.077)
51532	GBP4	Q96PP9	gi|31377634	1dg3A	1	640	639	a.114	67.5107	GBP_C(8.40E-128);GBP(7.30E-120);MMR_HSR1(0.0045)
51533	GBP5	Q96PP8	gi|16418425	1dg3A	1	586	585	a.137	49.7887	GBP(5.80E-120);GBP_C(3.00E-116);MMR_HSR1(0.00014);AAA_14(0.036)
51534	GBP6	Q6ZN66	gi|47077175	1dg3A	1	633	632	a.114	72.7582	GBP(1.30E-121);GBP_C(4.60E-121);RHD3(0.00036);PBP_sp32(0.0063);MMR_HSR1(0.0071)
51531	GBP7	Q8N8V2	gi|148234215	1dg3A	1	638	637	a.114	76.8561	GBP(3.40E-126);GBP_C(6.10E-123);MMR_HSR1(0.0057)
554191	GPHN	Q9NQX3	gi|10880983	1t3eA	347	769	422	c.61	48.2945	MoeA_N(2.70E-33);MoCF_biosynth(6.00E-26);MoeA_C(8.50E-24)
554194	GPHN	Q9NQX3	gi|8926308	1t3eA	323	736	413	c.61	48.1827	MoeA_N(2.70E-33);MoCF_biosynth(5.80E-26);MoeA_C(8.20E-24)
578889	HAUS3	Q68CZ6	gi|2792364	2bsgA	1	506	505	a.114	110.94	HAUS-augmin3(9.00E-87)
578891	HAUS3	Q68CZ6	gi|13177751	1ciiA	1	478	477	a.238	128.964	HAUS-augmin3(1.40E-46)
56399	KIF11	P52732	gi|13699824	1c1gA	369	655	286	a.114	102.461	unknown
58365	KIF18A	Q8NI77	gi|12053149	1jchA	364	595	231	a.47	48.0267	Myosin-VI_CBD(0.069);PseudoU_synth_1(0.081)
52911	LMNA	P02545	gi|27436946	1i84S	1	333	332	a.114	106.604	Filament(1.50E-72);TPR_MLP1_2(5.90E-06);Reo_sigmaC(5.10E-05);ATG16(0.00016);IncA(0.0015);Fez1(0.0022);HAUS-augmin3(0.0027);TolA_bind_tri(0.003);Spc7(0.0032);Exonuc_VII_L(0.014);Cnn_1N(0.02);Tht1(0.048);Chorismate_synt(0.062);Myosin_tail_1(0.068)
582087	LMNB1	P20700	gi|5031877	1i84S	1	330	329	a.114	96.5078	Filament(2.00E-69);Jnk-SapK_ap_N(0.00033);Spc7(0.00094);IncA(0.0036);DUF1136(0.029);ABC_tran_CTD(0.03);GTP-bdg_M(0.035)
563551	LMNB2	Q03252	gi|30583721	1i84S	1	380	379	a.238	107.291	Filament(5.50E-99);BRE1(0.00011);FPP(0.018)
581909	LNPEP	Q9UIQ6	gi|61742777	1z1wA	155	1025	870	d.92	46.8176	Peptidase_M1(1.40E-143);ERAP1_C(9.20E-63);Phytase-like(0.085)
551172	LTA4H	P09960	gi|4505029	1hs6A	1	611	610	d.153	33.8346	Peptidase_M1(8.40E-79);Leuk-A4-hydro_C(3.50E-44);E1_DerP2_DerF2(0.031)
581967	MAN2A1	Q16706	gi|51477714	1ps3A	1	1144	1143	e.72	34.9329	Glyco_hydro_38(1.90E-108);Glyco_hydro_38C(4.90E-83);Alpha-mann_mid(3.00E-26)
579001	MAN2B2	Q9Y2E5	gi|50659093	1ps3A	1	1009	1008	e.72	32.4579	Glyco_hydro_38(2.00E-93);Glyco_hydro_38C(3.30E-90);Alpha-mann_mid(2.40E-18)
553724	MIPOL1	Q8TD10	gi|119586252	1i84S	126	442	316	a.63	67.3275	unknown
579980	MMRN1	Q13201	gi|45269141	1i84S	291	739	448	a.114	121.168	RPW8(0.00097);DUF4709(0.07)
595049	NAP1L3	Q8IYV1	gi|21327710	2ayuA	147	506	359	c.52	30.8115	NAP(8.00E-70)
562465	NDC80	A8K031	gi|5174457	1jchA	462	642	180	a.63	57.1848	Muted(0.0011);DUF1664(0.0012);PspA_IM30(0.0027);SlyX(0.003);DUF3584(0.0034);Sec5(0.0034);Baculo_PEP_C(0.0078);RRF(0.0084);Herpes_ori_bp(0.0088);Lipoprotein_7(0.0097);K167R(0.03);MA3(0.038);DUF2094(0.046);MADF_DNA_bdg(0.047);Fib_alpha(0.056);Laminin_II(0.095);FCD(0.095)
576018	PDCD6IP	Q8WUM4	gi|22027538	2oevA	1	705	704	a.238	96.3472	BRO1(1.50E-113);ALIX_LYPXL_bnd(5.30E-93)
584798	POLR1C	O15160	gi|119624610	1i3qC	1	346	345	d.18	34.3783	RNA_pol_A_bac(9.20E-31);RNA_pol_L(4.60E-23)
558365	POLR2C	P19387	gi|14702171	1i3qC	1	275	274	d.74	36.4585	RNA_pol_A_bac(2.70E-40);RNA_pol_L(1.30E-15)
53892	RNPEP	Q9H4A4	gi|40316915	1gw6A	1	650	649	d.153	30.7497	Peptidase_M1(9.00E-77);Leuk-A4-hydro_C(1.00E-34);Peptidase_MA_2(0.031)
57039	SMC3	Q9UQE7	gi|4885399	1i84S	1	498	497	c.37	52.0543	SMC_N(8.10E-33);AAA_15(1.40E-12);AAA_23(1.10E-10);AAA_21(7.10E-07);AAA_29(0.00099);Reo_sigmaC(0.016);Laminin_II(0.017);DUF948(0.053)
567850	SMC6	Q96SB8	gi|13375848	1i84S	100	516	416	a.63	62.6342	DASH_Spc19(0.011);Spc7(0.059);ANF_receptor(0.061);DUF1664(0.087)
586391	SMOC2	Q9H3U7	gi|24308277	1nubA	227	457	230	a.80	31.0409	Thyroglobulin_1(1.80E-19);SPARC_Ca_bdg(1.50E-11);EF-hand_1(1.20E-05);EF-hand_7(1.70E-05);EF-hand_6(3.00E-05);EF-hand_5(0.0092)
570373	STAT1	P42224	gi|6274552	1yvlA	1	750	749	a.47	53.8223	STAT_bind(2.40E-79);STAT_alpha(1.50E-54);STAT_int(3.40E-40);STAT1_TAZ2bind(1.50E-15);SH2(7.90E-10);TRPM_tetra(0.032)
550605	STAT2	P52630	gi|4885615	1yvlA	1	685	684	a.47	50.2527	STAT_bind(3.80E-65);STAT_alpha(6.30E-51);STAT_int(3.70E-31);SH2(2.50E-11);CorA(0.011)
570374	STAT4	Q14765	gi|21411474	1yvlA	1	748	747	a.238	56.2669	STAT_bind(1.00E-73);STAT_alpha(1.40E-53);STAT_int(2.60E-38);SH2(1.70E-11)
559647	TEKT1	Q969V4	gi|16753231	1i84S	1	418	417	a.238	120.719	Tektin(1.90E-150);YlqD(0.025);DUF1664(0.041);CI-B14_5a(0.086)
581768	THBS4	P35443	gi|31543806	1yo8A	312	961	649	b.29	57.6639	TSP_C(1.20E-99);TSP_3(7.90E-58);EGF_CA(6.50E-14);cEGF(6.80E-08);EGF_3(5.90E-05);EGF(0.00043);hEGF(0.0015)
54035	TMCC2	A0A0C4DFR1	gi|13874437	2i1jA	269	484	215	a.47	44.1066	Tmemb_cc2(2.80E-90);SKA2(0.0063);Baculo_PEP_C(0.0079);TraG_N(0.0097);DUF3584(0.031);Atg14(0.032);Reo_sigmaC(0.038);Exonuc_VII_L(0.046);Prominin(0.067);Barstar(0.079)
572556	TOP1	P11387	gi|11225260	1nh3A	164	765	601	c.14	36.156	Topoisom_I(2.60E-102);Topoisom_I_N(1.50E-101);Topo_C_assoc(2.10E-35)
591110	TOP1MT	E5KMK7	gi|16418461	1nh3A	1	601	600	c.14	34.0079	Topoisom_I(2.10E-98);Topoisom_I_N(4.20E-98);Topo_C_assoc(4.90E-32)
593656	TRAF2	A0A024R8H5	gi|22027612	1czzA	280	501	221	d.110	38.7747	TRAF_BIRC3_bd(1.10E-25);MATH(0.0017);Reo_sigmaC(0.033)
554981	TRAF3	A6NHG8	gi|22027620	1flkA	327	543	216	e.63	38.0956	unknown
554978	TRAF3	Q13114	gi|22027618	1flkA	370	568	198	e.63	34.2874	unknown
54235	TRAF5	O00463	gi|22027627	1kzzA	362	557	195	e.63	34.0395	MATH(0.014)
576558	TRAIP	Q9BWF2	gi|40807469	1i84S	1	469	468	a.114	75.7954	zf-RING_2(7.60E-10);zf-rbx1(1.20E-06);zf-C3HC4_2(1.30E-06);zf-RING_UBOX(3.70E-06);zf-C3HC4(7.30E-06);zf-C3HC4_3(2.70E-05);zf-C3HC4_4(3.60E-05);zf-RING_5(5.50E-05);zf-RING_11(0.00026);zf-ANAPC11(0.00036);WEMBL(0.00044);Zn_ribbon_17(0.0085);HIP1_clath_bdg(0.027);Spc7(0.032);MscS_porin(0.034);zf-RING-like(0.049);Reo_sigmaC(0.059);CENP-F_leu_zip(0.074);FANCL_C(0.078)
550978	TRHDE	Q9UKU6	gi|7019561	1z1wA	128	1024	896	d.92	49.3165	Peptidase_M1(2.00E-138);ERAP1_C(2.90E-73);LIP1(0.073)
564262	unknown	unknown	gi|40068495	1i84S	1	342	341	a.114	80.9405	unknown
554223	unknown	A0A024R694	gi|30583253	1sjjA	1	892	891	a.238	134.887	Spectrin(1.00E-73);CH(3.70E-53);EFhand_Ca_insen(9.50E-28);EF-hand_1(4.70E-10);EF-hand_6(2.70E-07);CAMSAP_CH(1.10E-06);EF-hand_7(1.30E-06);EF-hand_8(4.90E-05);EF-hand_5(0.0051);XisI(0.044);Dak2(0.082)
51529	unknown	unknown	gi|56204179	1dg3A	1	592	591	a.238	66.8786	GBP_C(1.90E-127);GBP(3.50E-124);MMR_HSR1(0.0012);FlgT_C(0.02);zf-NPL4(0.024)
548013	unknown	unknown	gi|7662296	1i84S	1	372	371	a.238	31.8151	FCH(0.00045);H-kinase_dim(0.033)
49262	unknown	unknown	gi|56207195	1oz4A	1	634	633	a.238	69.9631	DUF3523(8.50E-103);AAA(5.20E-20);AAA_16(0.0002);Mg_chelatase(0.00032);RuvB_N(0.0019);Zot(0.0026);AAA_24(0.0031);AAA_22(0.0034);AAA_19(0.0046);ATPase(0.0048);AAA_33(0.0063);TsaE(0.032);RNA_helicase(0.043);Sigma54_activ_2(0.06);AAA_5(0.084)
593638	unknown	unknown	gi|55958745	1i84S	1	383	382	a.47	48.6788	LMBR1(0.0045)
50907	unknown	unknown	gi|42655762	1i84S	1	327	326	a.47	53.6573	Reo_sigmaC(0.0043);DUF948(0.0059);Baculo_PEP_C(0.0067);NPV_P10(0.0092);SlyX(0.011);BLOC1_2(0.011);DUF1664(0.014);TOM20_plant(0.016);Choline_kin_N(0.026);LPP(0.054)
54862	unknown	A0A024R0T2	gi|37182030	1i84S	1	393	392	a.63	74.5166	SH3BP5(1.20E-94);RasGAP_C(0.025)
560260	unknown	Q6FG43	gi|54695826	1miuA	109	379	270	a.63	97.3489	Flot(3.50E-09)
54863	unknown	unknown	gi|12697985	1i84S	1	421	420	a.63	67.6571	SH3BP5(1.40E-94)
563972	unknown	Q08G24	gi|37181987	1sl6A	91	293	202	a.64	41.4189	Lectin_C(7.80E-15);ATG16(0.056)
52810	unknown	unknown	gi|119573494	1yo8A	326	957	631	b.29	54.3625	TSP_C(8.80E-97);TSP_3(4.10E-56);EGF_CA(1.20E-08);EGF_3(1.40E-06);EGF(0.0082);hEGF(0.048)
51461	unknown	Q8IWG1	gi|25955536	1nr0A	291	891	600	b.67	30.9562	WD40(0.00012)
51463	unknown	Q8IWG1	gi|16549210	1nr0A	231	852	621	b.67	30.896	WD40(0.00015)
1072360	unknown	unknown	gi|119631651	1g8xA	258	1212	954	c.37	30.7877	Myosin_head(1.40E-206);IQ(6.30E-07);AAA_22(0.0029);Pkinase(0.024);APS_kinase(0.037);AAA_16(0.04);ABC_tran(0.045)
585178	unknown	unknown	gi|119569113	2bkiA	1	868	867	c.37	33.1602	Myosin_head(7.60E-241);Myosin_N(0.0004);IQ(0.0049);DHC_N2(0.011);AAA_16(0.041)
592427	unknown	A0A024R141	gi|37182404	1cs8A	1	334	333	d.3	34.8647	Peptidase_C1(3.30E-86);Inhibitor_I29(3.20E-12);Peptidase_C1_2(2.40E-06)
568366	unknown	unknown	gi|18087815	2dm9A	1	226	225	d.58	52.2466	vATP-synt_E(7.90E-69);DUF4288(0.021);Av_adeno_fibre(0.035);MinE(0.08)
584797	unknown	unknown	gi|4759046	1i3qC	1	342	341	d.74	31.8112	RNA_pol_A_bac(8.90E-31);RNA_pol_L(2.30E-11)
556655	unknown	A0A024RC61	gi|37590640	1z1wA	1	967	966	d.92	43.3433	Peptidase_M1(5.80E-145);ERAP1_C(4.30E-87);Aminopep(0.008);HRG(0.041)
56157	VCL	V9HWK2	gi|7669550	1st6A	1	1045	1044	a.238	104.192	Vinculin(0);Dynactin_p22(0.027)
56156	VCL	A0A024QZN4	gi|4507877	1st6A	1	1066	1065	a.238	117.152	Vinculin(0)
571609	VPS16	Q9H269	gi|17978479	1pguA	1	611	610	d.157	40.7515	Vps16_N(2.60E-170);Vps16_C(1.30E-40);FliO(0.072)
==Cluster_1=======================================================
DomID	GeneID	UniProt	GI	PDB	Start	End	Len	NNfold	NNdist	Pfam
49433	PLEKHG5	O94827	gi|15929599	1ki1B	330	698	368	d.92	31.5653	RhoGEF(6.10E-34);PH_13(0.0002);PH_10(0.0011);PH_5(0.0013);IQ_SEC7_PH(0.017);FYRC(0.019)
577504	KALRN	O60229	gi|68362740	1kz7A	167	556	389	e.68	31.943	RhoGEF(1.50E-39);PH(6.60E-06);SH3-RhoG_link(0.00053);PH_10(0.0012);IQ_SEC7_PH(0.0072);PH_13(0.016)
558528	unknown	unknown	gi|55742734	1rj2A	722	1045	323	e.68	33.2568	RhoGEF(6.30E-30);PH(0.00025);PH_10(0.002)
571444	unknown	unknown	gi|42656618	2pz1A	407	890	483	d.92	34.4248	RhoGEF(4.90E-38);PH(1.70E-10);IQ_SEC7_PH(0.00023);BTAD(0.041)
592310	unknown	unknown	gi|32698765	2dx1A	84	474	390	e.79	37.1894	RhoGEF(8.50E-44);PH(2.00E-13);IQ_SEC7_PH(0.0084);PH_13(0.025)
558523	unknown	unknown	gi|10440464	1kz7A	727	1050	323	e.68	33.0784	RhoGEF(6.30E-30);PH(0.00025);PH_10(0.002)
594681	FGD1	A0A024R9Y5	gi|24797153	2pz1A	254	721	467	d.92	34.7321	RhoGEF(2.60E-44);PH(1.20E-12);PH_2(0.0058);Myc_N(0.0076);FAM176(0.062);CENP-B_dimeris(0.065)
580881	unknown	unknown	gi|42734364	2nz8B	1	320	319	d.3	32.636	RhoGEF(8.70E-31);PH(3.80E-05);IQ_SEC7_PH(0.0028);PH_10(0.01);DUF1009(0.073)
584467	FKBP5	Q13451	gi|27503546	1kt0A	1	457	456	e.68	33.9763	FKBP_C(4.00E-48);TPR_1(3.30E-18);TPR_2(4.10E-12);TPR_8(6.90E-11);TPR_6(2.90E-08);TPR_19(9.70E-08);TPR_12(4.10E-06);TPR_7(9.60E-06);Fis1_TPR_C(1.80E-05);TPR_11(0.00013);ANAPC3(0.00043);TPR_9(0.00045);PknG_TPR(0.0018);TPR_14(0.0025);NARP1(0.0028);TPR_16(0.0055);TPR_10(0.016)
552990	FARP1	Q9Y4F1	gi|5031633	2pz1A	432	879	447	d.92	34.5315	RhoGEF(1.00E-32);PH(1.10E-09);IQ_SEC7_PH(2.80E-07);PH_13(0.0044)
552259	SPATA13	A0A024RDM6	gi|23308553	2pz1A	133	652	519	d.92	38.0173	RhoGEF(1.30E-43);SH3_1(1.50E-10);SH3_9(2.60E-09);PH(4.70E-09);SH3_2(2.50E-07)
569670	ARHGEF4	Q9NR80	gi|15011979	2pz1A	150	690	540	e.79	35.8171	RhoGEF(1.20E-44);SH3_1(8.40E-11);SH3_2(7.20E-09);PH(1.10E-08);SH3_9(7.30E-08)
592313	unknown	unknown	gi|66347763	2dfkA	102	520	418	e.11	36.8381	RhoGEF(5.30E-44);PH(2.30E-13);IQ_SEC7_PH(0.0076);PH_13(0.02);Rotamase(0.046)
1071439	unknown	unknown	gi|5902140	1kz7A	215	554	339	e.79	32.3141	RhoGEF(1.40E-39);PH(4.90E-06);PH_10(0.0013);IQ_SEC7_PH(0.0075);PH_13(0.013)
554159	PLEKHG3	A1L390	gi|28375607	2dx1A	74	448	374	d.3	33.1855	RhoGEF(1.70E-27);PH(1.00E-08);PH_10(0.0003);PH_13(0.007)
==Cluster_2=======================================================
DomID	GeneID	UniProt	GI	PDB	Start	End	Len	NNfold	NNdist	Pfam
57121	unknown	unknown	gi|32188236	1c1gA	635	898	263	a.2	34.2406	Filament(0.003);BRE(0.023);Rbsn(0.082)
49303	unknown	unknown	gi|119576522	1c1gA	619	730	111	a.2	31.1926	SlyX(0.0045);CC2-LZ(0.0066);GAS(0.061);HAP1_N(0.067)
568035	EMILIN1	Q9Y6C2	gi|62702240	1c1gA	476	811	335	a.2	33.839	Reo_sigmaC(0.0027);DUF1664(0.0041);Spc7(0.016);Snapin_Pallidin(0.037);CALCOCO1(0.058);FUSC(0.073)
586919	TAX1BP1	Q86VP1	gi|21361682	1c1gA	388	659	271	a.2	33.9998	unknown
57511	SYCE1	Q8N0S2	gi|18640754	1c1gA	1	282	281	a.2	32.8981	SYCE1(1.50E-68);DUF745(0.0087);Reo_sigmaC(0.022);Ribosomal_S15(0.057)
594827	unknown	unknown	gi|57208853	1c1gA	616	918	302	a.2	34.9522	ATG16(0.0022);Reo_sigmaC(0.0097);Prefoldin_2(0.012)
576138	TRAK1	A0A024R2M0	gi|111074532	1c1gA	1	259	258	a.47	39.8423	HAP1_N(2.40E-96);bZIP_1(0.00095);KASH_CCD(0.001);bZIP_2(0.0074);GP41(0.036);DUF904(0.042);Rootletin(0.048)
584792	unknown	A0A024RD56	gi|39962895	1c1gA	1	272	271	a.47	36.2677	UPF0242(0.0048);IncA(0.0085);NleF_casp_inhib(0.022);Spc7(0.087)
566972	CNOT3	A0A024R4R3	gi|7657387	1c1gA	1	264	263	a.47	32.7583	Not3(2.20E-96)
594036	TXLNG	Q9NUQ3	gi|75517722	1c1gA	318	528	210	a.63	55.8969	Taxilin(3.30E-47);GAS(0.0016);BRE1(0.012);DUF3627(0.029);S_layer_C(0.034);KELK(0.082);Yuri_gagarin(0.094)
585233	unknown	unknown	gi|56204943	1c1gA	1042	1325	283	a.7	32.7066	unknown
592548	unknown	unknown	gi|55665535	1c1gA	352	646	294	f.23	32.9991	unknown
549135	ERC1	Q8IUD2	gi|38045896	1c1gA	793	1088	295	f.23	32.074	Cast(4.20E-59);RBD-FIP(6.10E-16);HIP1_clath_bdg(0.0033)
50315	TXLNA	P40222	gi|28460688	1ciiA	83	546	463	a.2	45.6114	Taxilin(7.30E-118);Reo_sigmaC(0.04);KELK(0.078)
55374	unknown	Q96M83	gi|37059792	1ciiA	1	486	485	a.2	45.4367	BioT2(2.10E-85)
1072030	TLK2	Q86UE8	gi|45643117	1ciiA	1	436	435	a.2	38.2127	GIT_CC(0.074);Phage_1_1(0.099)
51168	unknown	unknown	gi|56206204	1ciiA	293	709	416	a.2	36.1695	STAT_alpha(0.021);HSBP1(0.051)
565314	unknown	unknown	gi|4240171	1ciiA	1	516	515	a.47	35.9503	HAUS5(3.00E-154);SLX9(0.002)
53991	unknown	Q9Y2H5	gi|37595548	1ciiA	479	1048	569	a.5	54.3772	FliJ(0.074)
553761	unknown	Q4G155	gi|42740899	1deqA	378	761	383	a.38	33.5037	NPIP(0.00059)
547164	VPS37C	A5D8V6	gi|57863314	1deqA	1	355	354	a.46	36.4928	Mod_r(1.80E-36);HLH(0.05)
557927	TAOK2	Q9UL54	gi|45505130	1i84S	526	938	412	a.137	40.5526	Band_3_cyto(0.017)
564616	AKAP8	O43823	gi|5031579	1i84S	311	692	381	a.137	34.1013	AKAP95(2.60E-68);zf-C2H2_2(0.0014)
555613	CASC4	Q6P4E1	gi|29826289	1i84S	129	436	307	a.137	31.5214	unknown
563990	EVI5L	Q96CN4	gi|21687020	1i84S	228	794	566	a.137	51.129	RabGAP-TBC(4.30E-21);Nnf1(0.015)
559971	MPRIP	Q6WCQ1	gi|50980301	1i84S	536	865	329	a.137	36.5729	TPR_MLP1_2(0.015);RICH(0.029)
571820	unknown	unknown	gi|57208404	1i84S	881	1216	335	a.137	33.3713	PLC-beta_C(3.40E-59);DUF1154(1.80E-07);DUF760(0.013)
561003	HDAC5	Q9UQL6	gi|20521101	1i84S	1	301	300	a.137	35.2931	HDAC4_Gln(5.90E-29)
56963	SLK	Q9H2G2	gi|41281453	1i84S	952	1235	283	a.137	58.7445	PKK(3.30E-43)
594628	unknown	A0A024R9X7	gi|22477324	1i84S	1	379	378	a.137	64.0673	RIB43A(4.40E-142)
552630	unknown	unknown	gi|51471456	1i84S	1	378	377	a.137	61.8198	unknown
551204	IKBIP	Q70UQ0	gi|41529139	1i84S	1	244	243	a.2	31.7678	IncA(4.80E-05);DUF1664(0.00014);Reo_sigmaC(0.00027);PTRF_SDPR(0.00038);Laminin_II(0.00039);Snapin_Pallidin(0.001);GAS(0.0011);CALCOCO1(0.0013);TPR_MLP1_2(0.002);DUF4200(0.0025);HOOK(0.0042);DUF4201(0.0045);Spc7(0.0068);Baculo_PEP_C(0.0074);FAM184(0.0079);DUF4618(0.012);ATG16(0.013);LOH1CR12(0.014);NPV_P10(0.017);Spectrin(0.018);Rab5-bind(0.021);Seryl_tRNA_N(0.021);Latarcin(0.028);Ribosomal_S15(0.…
589607	MTUS1	Q9ULD2	gi|6331407	1i84S	766	1154	388	a.2	31.3527	unknown
592470	unknown	unknown	gi|55663620	1i84S	147	561	414	a.2	32.3084	IncA(0.00067);Fib_alpha(0.099)
573847	LCA5L	O95447	gi|22749049	1i84S	1	378	377	a.2	31.5372	Lebercilin(6.10E-66);DUF669(0.0081)
588475	unknown	X5D2H2	gi|24496249	1i84S	1	309	308	a.2	39.4491	CDC45(0.00053);DUF1510(0.031);PTPRCAP(0.047)
592173	unknown	unknown	gi|55666134	1i84S	1	366	365	a.2	46.9466	PKcGMP_CC(0.011)
594623	SMC1A	Q14683	gi|30581135	1i84S	143	452	309	a.2	37.8254	unknown
576039	LRRFIP2	Q9Y608	gi|8923224	1i84S	1	400	399	a.2	38.5909	DUF2051(2.50E-107);DUF1664(0.0033);TACC(0.0057);DUF724(0.0084);Laminin_II(0.014);NPV_P10(0.021);AAA_13(0.047);Reo_sigmaC(0.07)
564265	PRKCSH	P14314	gi|48255889	1i84S	83	439	356	a.2	43.9518	PRKCSH-like(1.40E-13);EF-hand_5(6.10E-09);EF-hand_1(1.20E-06);EF-hand_6(1.60E-06);EF-hand_7(0.001);PRKCSH(0.0015);EF-hand_8(0.0019);YjhX_toxin(0.058)
559783	CNTROB	Q8N137	gi|21594796	1i84S	1	329	328	a.2	41.3854	DUF724(0.023)
577827	CEP70	Q8NHQ1	gi|50658082	1i84S	69	420	351	a.2	40.0328	unknown
549127	ERC1	Q8IUD2	gi|38045898	1i84S	122	448	326	a.2	35.2528	Cast(3.30E-139);PKcGMP_CC(0.00062);DUF111(0.021);Baculo_gp64(0.072)
50845	unknown	unknown	gi|27262634	1i84S	383	703	320	a.2	43.7508	SHNi-TPR(1.20E-15);TPR_12(3.40E-09);TPR_2(4.60E-08);TPR_1(9.70E-08);TPR_8(1.80E-05);TPR_6(0.0031);TPR_11(0.0042);TPR_14(0.0065);SlyX(0.018);CorA(0.021);DUF4634(0.051)
555601	MFAP1	P55081	gi|50726968	1i84S	1	344	343	a.2	32.1275	MFAP1(5.60E-43)
586473	MICALL2	Q6UWK3	gi|33667117	1i84S	718	904	186	a.2	40.9103	DUF3585(3.90E-41)
592178	KIF27	Q86VH2	gi|30025503	1i84S	926	1304	378	a.2	33.5469	DUF4164(0.097)
591966	unknown	unknown	gi|55961129	1i84S	708	992	284	a.2	35.9505	DUF3496(1.60E-36);TMF_TATA_bd(0.009);KxDL(0.016)
557026	unknown	unknown	gi|14719398	1i84S	1	326	325	a.2	34.7306	Jnk-SapK_ap_N(1.40E-58);Atg14(0.00044)
593837	CFAP74	Q9C0B2	gi|12698047	1i84S	1	295	294	a.2	49.0394	unknown
57168	CCDC172	P0C7W6	gi|27924382	1i84S	1	258	257	a.2	37.6009	GAS(0.00067)
577340	unknown	Q8NCU4	gi|24308223	1i84S	1	445	444	a.2	38.3885	unknown
58200	PLEKHA7	Q6IQ23	gi|27693901	1i84S	80	473	393	a.2	36.4788	MnmE_helical(0.0027);Rapamycin_bind(0.011);IFT57(0.015);CALCOCO1(0.02);DUF342(0.088);Lebercilin(0.097);APG6(0.097)
571505	ANGPT4	Q9Y264	gi|7705276	1i84S	1	284	283	a.2	30.6885	DcpS_C(0.016)
555615	unknown	A0A024R5S2	gi|15082417	1i84S	1	177	176	a.2	35.1605	IncA(0.00096);TolA_bind_tri(0.0052);HemX(0.0099);ATG16(0.038);DUF4200(0.062);DivIC(0.062);GAS(0.066)
552361	unknown	unknown	gi|57162561	1i84S	840	1163	323	a.2	42.7327	RNA_pol_Rpb1_R(0.012)
55797	ZWINT	O95229	gi|14602429	1i84S	1	277	276	a.2	35.8104	Zwint(1.40E-138)
585506	MICAL1	Q8TDZ2	gi|27503142	1i84S	761	1067	306	a.2	44.0203	DUF3585(6.60E-34)
555828	MNS1	B3KQ70	gi|8922950	1i84S	1	374	373	a.2	36.6866	TPH(2.80E-53)
589600	MTUS1	Q9ULD2	gi|17865632	1i84S	1	332	331	a.2	46.7775	unknown
56968	unknown	unknown	gi|55664644	1i84S	601	934	333	a.2	39.3781	PKK(3.20E-24)
594545	CCDC22	A0A024QZ03	gi|7661844	1i84S	93	482	389	a.2	31.7058	DUF812(3.00E-90)
573257	unknown	unknown	gi|56204153	1i84S	1	144	143	a.2	43.3013	CtIP_N(3.60E-57);HALZ(0.004);bZIP_1(0.0056);DUF904(0.0075);DivIC(0.012);JIP_LZII(0.057);DivIVA(0.06);DUF4472(0.07);Atg14(0.088);Shugoshin_N(0.088)
559835	NDEL1	Q9GZM8	gi|13540600	1i84S	1	345	344	a.2	31.4027	NUDE_C(7.90E-47);PRKG1_interact(0.0047);TPR_MLP1_2(0.01);HALZ(0.029);Golgin_A5(0.033);NAGidase(0.056);ATG16(0.056);DUF2410(0.099)
1533193	unknown	A0A0C4DGX0	gi|115528732	1i84S	1	137	136	a.2	35.8114	CCDC144C(0.00034);UPF0693(0.001);ATG16(0.052);TBCC_N(0.068);TolA_bind_tri(0.082);Jnk-SapK_ap_N(0.093)
53391	unknown	unknown	gi|55957906	1i84S	131	328	197	a.2	52.3	Transcrip_act(1.70E-08)
557914	MVP	Q14764	gi|19913410	1i84S	551	893	342	a.2	33.7078	MVP_shoulder(2.40E-33);DUF2543(0.032);DUF86(0.033)
57119	unknown	unknown	gi|32188236	1i84S	1	324	323	a.2	38.8411	TMF_DNA_bd(0.0046);DUF4265(0.062)
588481	FOXP2	O15409	gi|51095124	1i84S	1	325	324	a.21	39.2032	CDC45(0.00076)
566564	TSKS	Q9UJT2	gi|11119430	1i84S	269	592	323	a.24	36.2389	TSKS(2.30E-157);DUF4407(0.014)
560720	KRT222	Q8N1A0	gi|22748757	1i84S	1	295	294	a.24	37.9546	Filament(1.20E-28);BCAS2(0.0038);Macoilin(0.0045);DUF1664(0.0071);Allexi_40kDa(0.012);DUF3373(0.067);FlaC_arch(0.075);GBP_C(0.078)
564732	BST2	A0A024R7H5	gi|4757876	1i84S	1	180	179	a.252	30.058	BST2(7.00E-37);MAD(6.10E-05);CALCOCO1(0.00046);TMF_TATA_bd(0.003);ATG16(0.0037);DUF3450(0.0042);TPR_MLP1_2(0.0044);DUF4618(0.0049);PRKG1_interact(0.0056);Bap31(0.0066);CCDC-167(0.0079);Spc7(0.0094);DUF3584(0.012);FlaC_arch(0.013);FliJ(0.014);Golgin_A5(0.019);CENP-F_leu_zip(0.02);Filament(0.028);Jnk-SapK_ap_N(0.028);Tropomyosin_1(0.03);NRBF2(0.031);Tektin(0.035);Reo_sigmaC(0.036);CENP-H(0.04);Trop…
563637	CACTIN	Q8WUQ7	gi|3253120	1i84S	1	336	335	a.38	31.0843	Cactin_mid(6.10E-65)
552634	SPERT	Q8NA61	gi|22749425	1i84S	1	448	447	a.38	32.4552	Chibby(1.10E-13);DUF904(0.0053);DUF4407(0.055)
571519	unknown	unknown	gi|11182147	1i84S	87	394	307	a.46	33.2253	Syntaphilin(2.90E-131);CALCOCO1(5.70E-05);IncA(0.0037);Exonuc_VII_L(0.0052);TPR_MLP1_2(0.0078);Sec8_exocyst(0.0088);Sec2p(0.015);Fez1(0.017);Spc7(0.037);DUF641(0.038);Lebercilin(0.046);BST2(0.052);ArAE_1_C(0.063);PKcGMP_CC(0.086);DUF16(0.088)
549639	unknown	unknown	gi|20521964	1i84S	407	805	398	a.46	35.8089	unknown
595500	ENOX2	Q16206	gi|32528293	1i84S	106	497	391	a.47	44.7202	RRM_1(3.00E-05);Nup35_RRM_2(0.0029);bZIP_1(0.017)
54037	unknown	Q8IW47	gi|26996665	1i84S	72	432	360	a.47	44.3416	Tmemb_cc2(1.60E-144);Baculo_PEP_C(0.0058);Exonuc_VII_L(0.0093);DUF1479(0.058);Reo_sigmaC(0.086)
568102	CCDC121	Q6ZUS5	gi|39979626	1i84S	1	278	277	a.47	45.3128	DUF4515(4.70E-78)
582353	KIF20A	O95235	gi|5032013	1i84S	501	890	389	a.47	47.5528	DUF4359(0.016);DUF749(0.096)
566370	unknown	unknown	gi|21389347	1i84S	1	331	330	a.47	39.1963	NRBF2(0.0014)
557221	CLUAP1	Q96AJ1	gi|3327100	1i84S	1	323	322	a.47	35.926	Cluap1(1.50E-115);SseC(0.0014);Ndc80_HEC(0.026);RasGAP_C(0.074)
551992	CCDC92	Q53HC0	gi|13376725	1i84S	1	331	330	a.47	31.6396	CCDC92(3.40E-24);HMMR_N(0.019);Exonuc_VII_L(0.048);APG6(0.061)
594035	TXLNG	Q9NUQ3	gi|75517722	1i84S	1	317	316	a.47	49.2108	Taxilin(1.30E-61)
596044	unknown	unknown	gi|13161084	1i84S	1	181	180	a.47	37.2994	Taxilin(1.90E-30);PEARLI-4(0.002);DUF4859(0.042);Laminin_II(0.066);DUF948(0.085)
576316	KIF9	A8K932	gi|199560791	1i84S	335	790	455	a.47	49.5347	unknown
550709	DCTN2	Q13561	gi|15559432	1i84S	1	401	400	a.47	40.8882	Dynamitin(5.70E-127);ALIX_LYPXL_bnd(0.00021)
575332	unknown	unknown	gi|13124763	1i84S	1	309	308	a.47	54.0537	RIB43A(2.30E-133)
552599	unknown	A0A024RDT8	gi|18848204	1i84S	150	643	493	a.47	49.864	RRM_1(0.00025);SesA(0.027);Nup35_RRM_2(0.062)
54197	unknown	A0A0S2Z3R6	gi|747632	1i84S	856	1172	316	a.47	41.7391	Laminin_II(9.30E-05);DUF948(0.024);NPV_P10(0.039)
561748	CEP112	Q8N8E3	gi|20810291	1i84S	1	211	210	a.47	43.2088	PBC(0.00052);Apolipoprotein(0.034);SOCS(0.083);FCH(0.088)
53356	BLZF1	A0A024R921	gi|4504805	1i84S	1	400	399	a.47	32.0052	DASH_Hsk3(5.10E-10);DUF1178(0.075)
55216	KIAA1217	Q5T5P2	gi|17511831	1i84S	177	534	357	a.47	37.1128	AIP3(2.50E-08)
586269	WTAP	Q15007	gi|21361159	1i84S	1	305	304	a.47	36.3685	Wtap(4.30E-153);ADIP(0.004);DUF4561(0.0064)
577563	unknown	Q494V2	gi|71682305	1i84S	1	348	347	a.47	51.2303	DUF4200(2.60E-33)
551167	CCDC38	Q502W7	gi|63101936	1i84S	101	329	228	a.47	55.1935	DUF4200(3.00E-27)
579461	unknown	unknown	gi|10435683	1i84S	1	249	248	a.47	41.6276	KASH_CCD(0.00069);Jnk-SapK_ap_N(0.0014);BicD(0.0038);ATG16(0.0057);CHASE3(0.0078);DASH_Spc19(0.015);IncA(0.018);APG6(0.029);Reo_sigmaC(0.038);Spc7(0.049);FliJ(0.071);CENP-H(0.088)
568034	EMILIN1	Q9Y6C2	gi|62702240	1i84S	148	475	327	a.47	41.4545	TRAF_BIRC3_bd(0.0016);Med9(0.0021);MscS_porin(0.0059);FlxA(0.029);Spectrin(0.037)
53489	unknown	unknown	gi|56208535	1i84S	1	370	369	a.47	55.9629	ERM(0.049)
592085	unknown	unknown	gi|55662386	1i84S	481	927	446	a.47	38.4973	YqjK(0.0023)
585631	GOPC	Q9HD26	gi|9966877	1i84S	1	208	207	a.47	34.9724	DUF4140(0.0014);bZIP_2(0.0015);GAS(0.006);GIT_CC(0.017);bZIP_1(0.041);HALZ(0.055);NPV_P10(0.058);Cep57_CLD_2(0.083)
552843	PIBF1	Q8WXW3	gi|30354032	1i84S	1	311	310	a.63	49.2562	MdcG(0.038)
569494	CCDC93	Q567U6	gi|62702356	1i84S	192	558	366	a.63	62.3421	DUF4107(0.048)
562463	NDC80	A8K031	gi|5174457	1i84S	84	398	314	a.7	30.9257	Ndc80_HEC(1.40E-46);Cluap1(0.00027);ADIP(0.0017);bZIP_1(0.0023);HrpB7(0.0049);TMF_TATA_bd(0.0057);BRE1(0.014);AAA_13(0.02);GAS(0.029);Reo_sigmaC(0.038);SlyX(0.058);Spc7(0.066);KASH_CCD(0.094)
590067	TACC1	O75410	gi|21724162	1i84S	1	286	285	a.7	31.6565	TACC(1.40E-40)
593206	GLE1	B3KMG0	gi|4557627	1i84S	67	482	415	a.7	36.4641	GLE1(2.30E-08);DUF1906(0.011)
573703	PAXBP1	Q8N6E6	gi|22035565	1i84S	211	619	408	a.7	33.0748	TMF_TATA_bd(0.038)
576139	TRAK1	A0A024R2M0	gi|111074532	1i84S	260	659	399	a.7	32.3093	Milton(7.20E-69);HAP1_N(7.20E-33);KELK(0.012);DUF812(0.084);DUF1664(0.095)
52045	BCAS2	B2R7W3	gi|5031653	1i84S	63	225	162	a.7	30.091	BCAS2(7.60E-59);HAUS2(0.00082);THOC7(0.0045);Mesd(0.0056);Tup_N(0.011);DUF4201(0.016);PRKG1_interact(0.03);CENP-F_leu_zip(0.074);Cep57_CLD(0.079)
549634	PLEKHA5	Q9HAU0	gi|19923493	1i84S	548	999	451	a.7	37.2881	unknown
595497	ENOX2	Q16206	gi|32528291	1i84S	120	546	426	a.7	40.6304	RRM_1(2.50E-09);Nup35_RRM_2(0.0004);RRM_7(0.0031);bZIP_1(0.019)
576318	KIF9	A8K932	gi|11641245	1i84S	348	725	377	a.7	38.7938	unknown
1393523	SHROOM1	Q2M3G4	gi|119582715	1i84S	492	847	355	a.7	32.0996	ASD2(1.90E-79)
564706	USHBP1	A0A024R7H3	gi|31543140	1i84S	338	648	310	a.7	34.214	MCC-bdg_PDZ(4.70E-10)
595458	UTP14A	Q9BVJ6	gi|21361348	1i84S	95	450	355	f.23	33.513	Utp14(5.70E-87)
562955	unknown	unknown	gi|21450741	1i84S	1	309	308	f.23	39.1039	TPH(2.10E-12)
551168	CCDC38	Q502W7	gi|63101936	1jchA	330	563	233	a.137	53.3562	unknown
555794	unknown	A0A024R5S7	gi|55249556	1jchA	381	678	297	a.137	30.169	ApoLp-III(0.0014);YtxH(0.0058);DUF883(0.028);Phasin(0.041)
588246	CUX1	Q13948	gi|31652236	1jchA	1	171	170	a.2	39.4204	Phage_GP20(0.0071);GAS(0.0073);DegS(0.015);bZIP_1(0.02);YgbB(0.07);ApoO(0.087)
592174	unknown	unknown	gi|55666135	1jchA	1	315	314	a.2	43.5742	unknown
570064	TLK1	Q9UKI8	gi|33636698	1jchA	1	454	453	a.2	32.2679	unknown
603278	unknown	unknown	gi|6850977	1jchA	1	203	202	a.2	34.4605	unknown
1071468	ROCK1	Q13464	gi|4885583	1jchA	837	978	141	a.2	40.0952	Rho_Binding(0.0065);SlyX(0.075);MCC-bdg_PDZ(0.075)
551317	unknown	A0A024RBF8	gi|31324294	1jchA	1	236	235	a.47	60.4074	Cor1(3.00E-59);Peptidase_C65(0.003)
551539	unknown	unknown	gi|119618303	1jchA	453	680	227	a.47	44.5417	Spc7(0.00024);TPR_MLP1_2(0.0015);IncA(0.004);CENP-H(0.0051);Mod_r(0.011);Ring_hydroxyl_B(0.011);Bacillus_HBL(0.016);Uteroglobin(0.027);DUF3150(0.029);GIT1_C(0.035);HalX(0.094)
759860	ZC4H2	Q9NQZ6	gi|8923720	1jchA	1	224	223	a.47	39.8548	zf-C4H2(2.10E-78);DZR(0.0072);Sec20(0.0079);zf-C3HC4_3(0.069);CENP-O(0.07);zf-P11(0.078);zf-RING_4(0.088)
581554	CENPH	A0A0S2Z5T0	gi|12597655	1jchA	1	247	246	a.47	49.1916	CENP-H(1.20E-26)
564820	PIK3R2	O00459	gi|4558641	1jchA	411	609	198	a.47	42.4098	PI3K_P85_iSH2(6.20E-63);Ribosomal_L22e(0.006);Tai4(0.011);DUF4201(0.016);Mod_r(0.026)
563395	HMHA1	Q92619	gi|22725157	1jchA	326	536	210	a.47	40.3032	DUF2229(0.021);TPR_MLP1_2(0.067)
557421	SNX29	Q8TEQ0	gi|18676492	1jchA	1	214	213	a.47	36.6074	TSC22(0.00081);Rootletin(0.074);Phage_GP20(0.084)
570762	SPAG16	B4DYB5	gi|70909324	1jchA	84	333	249	a.7	33.841	APG6(0.0023);Cep57_CLD_2(0.0056);Pfg27(0.0075);TMF_TATA_bd(0.045)
552754	CCDC70	Q6NSX1	gi|46854530	1jchA	1	233	232	a.7	41.9439	APG6(0.0024);DUF4618(0.0044)
584749	KLC4	Q9NSK0	gi|41871960	1jchA	1	175	174	a.7	38.107	TMF_TATA_bd(0.0023);JIP_LZII(0.0058);DUF162(0.0096);DUF3972(0.013);DUF2786(0.013);GHL5(0.014);Laminin_II(0.018);HrpB7(0.061)
568643	ARHGAP25	P42331	gi|7661882	1qvrA	530	638	108	a.7	36.0865	Cnn_1N(0.00013);ADIP(0.00035);PKK(0.00043);DMPK_coil(0.001);ATG16(0.0038);Tup_N(0.0074);Nsp1_C(0.0087);AAA_13(0.012);IncA(0.017);APG6(0.019);ApoO(0.023);Herpes_UL6(0.026);FlaC_arch(0.035);DUF3450(0.036);DUF4618(0.05);DUF3157(0.059);Med30(0.059);TPR_MLP1_2(0.065);Metal_resist(0.069);DUF4200(0.081)
551512	unknown	A0A024RBM9	gi|34097946	1rh1A	1	191	190	a.137	35.9573	unknown
578981	EVC2	Q86UK5	gi|22036115	1rh1A	552	774	222	a.2	33.9416	EVC2_like(1.20E-07)
555829	MNS1	B3KQ70	gi|8922950	1rh1A	375	495	120	a.2	31.9513	TPH(6.00E-25);CCDC66(0.035);DnaI_N(0.037);LIP(0.091)
1540396	unknown	Q8NFT3	gi|21518681	1rh1A	1	149	148	a.21	35.7482	unknown
557488	C16orf45	A0A024QZI8	gi|24308354	1rh1A	1	204	203	a.38	32.9626	DUF3585(3.80E-18);PurL_C(0.058)
594629	RIBC1	Q8N443	gi|21450659	1rh1A	1	192	191	f.23	35.568	RIB43A(5.30E-65)
556365	TBC1D2B	Q9UPU7	gi|5689447	1ujwB	359	535	176	a.2	34.8525	TMF_TATA_bd(0.00038);DUF1664(0.00065);DUF4988(0.0026);HAP1_N(0.0029);Spc7(0.013);Laminin_II(0.016);FimP(0.021);Mnd1(0.048);TPR_MLP1_2(0.051);DUF724(0.056);Peptidase_S49_N(0.063);HALZ(0.07);BLOC1_2(0.088);APG6(0.09)
57228	BAG3	O95817	gi|14043024	1uk5A	362	575	213	a.137	33.1725	BAG(1.20E-18)
550574	SMARCC2	A0A024RB22	gi|21237805	1y0fB	694	1214	520	a.137	42.5086	SWIRM-assoc_1(1.80E-32);SWIRM-assoc_3(1.40E-22)
550579	SMARCC2	Q8TAQ2	gi|21237808	1y0fB	738	1130	392	f.23	44.6736	SWIRM-assoc_1(1.10E-32);SWIRM-assoc_3(7.10E-13)
576994	FOXP1	Q548T7	gi|18644886	1y1uA	106	284	178	a.2	33.2103	unknown
562472	EMILIN2	Q9BXX0	gi|60498978	1y1uA	221	391	170	a.63	38.1357	ABC_tran_CTD(0.00064);IncA(0.00076);Fez1(0.00089);TelA(0.0021);Tropomyosin_1(0.0029);DUF3829(0.0048);DUF1664(0.005);NPV_P10(0.015);TMF_TATA_bd(0.015);SF-assemblin(0.026);Sec8_exocyst(0.027);FliJ(0.027);DLD(0.028);DUF5082(0.029);DUF342(0.031);Lebercilin(0.033);CCDC144C(0.04);ERp29(0.044);Mod_r(0.046);BLOC1_2(0.052);DUF4795(0.054);GAS(0.058);Matrilin_ccoil(0.067);Fib_alpha(0.07);Phage_GP20(0.092);S…
50858	unknown	unknown	gi|56205426	1yojA	167	361	194	a.2	41.7705	PI3K_P85_iSH2(1.60E-64);AAA_13(0.0015);Transcrip_act(0.012);DUF4201(0.024);Zeta_toxin(0.025);Mod_r(0.026);Fez1(0.027);Plasmid_RAQPRD(0.043)
583596	DTNBP1	Q96EV8	gi|34304368	1yvlA	1	303	302	a.2	42.8829	Dysbindin(2.80E-56);Exonuc_VII_L(0.0077);Peptidase_S46(0.017);AIP3(0.018);DUF2730(0.025)
561203	unknown	unknown	gi|42661180	1yvlA	1	344	343	a.2	33.8169	TBD(1.00E-18);Mod_r(0.0024);AHS1(0.0058);Seryl_tRNA_N(0.013)
593088	unknown	unknown	gi|55665103	2a0zA	1	535	534	a.2	45.6256	LRR_8(1.30E-18);LRR_4(2.50E-13);LRR_1(0.00012)
592002	unknown	unknown	gi|51467329	2dfsA	196	823	627	a.13	30.3049	CCDC144C(8.30E-108);Ank_5(0.00087);DUF4312(0.029)
572067	unknown	unknown	gi|13446034	2dfsA	1	146	145	a.2	45.9672	IncA(3.40E-05);TPR_MLP1_2(0.00023);Suppressor_APC(0.00035);DUF3450(0.0024);Uso1_p115_C(0.0037);APG6(0.004);Jnk-SapK_ap_N(0.0057);DUF489(0.015);FlaC_arch(0.026);GAS(0.029);Acyl-CoA_dh_2(0.034);TRAF_BIRC3_bd(0.043);HAUS-augmin3(0.054);Spc7(0.059);DUF972(0.09)
576918	unknown	A0A024R332	gi|40787669	2dfsA	1	204	203	a.47	47.1599	THOC7(1.00E-40);UPF0193(0.0018);EcoEI_R_C(0.048);DASH_Dad2(0.074)
50689	unknown	unknown	gi|13376554	2dfsA	1	141	140	f.23	31.9709	Cep57_CLD_2(0.002);Golgin_A5(0.0031);TACC(0.0046);FlxA(0.01);ERM(0.042);DUF4200(0.068)
588247	CUX1	Q13948	gi|31652236	2dfsA	172	285	113	f.23	32.163	Tropomyosin(0.00085);TPR_MLP1_2(0.0016);DUF4618(0.0039);DMPK_coil(0.0097);HMMR_N(0.034);CorA(0.072)
576037	LRRFIP2	Q9Y608	gi|5453726	2fxmA	339	472	133	a.2	40.7194	DUF2051(4.80E-38);KASH_CCD(0.0002);IFT57(0.0023);DUF745(0.028);Atg14(0.05);Phage_tail_T(0.062);Spc7(0.075);Golgin_A5(0.081)
550061	unknown	Q8IXS2	gi|37537251	2fxmA	1	159	158	a.47	47.2338	NYD-SP28(2.60E-30);zf-RING_9(0.0067)
581544	PIK3R1	P27986	gi|32455252	2hwoA	161	352	191	a.47	39.9464	PI3K_P85_iSH2(1.40E-65);AAA_13(0.00018);Lant_dehydr_C(0.00042);Mod_r(0.00071);DUF4201(0.00085);Laminin_I(0.0033);DUF4806(0.023);TACC(0.032);IFT57(0.037);Seryl_tRNA_N(0.06);Occludin_ELL(0.066);Transcrip_act(0.069);Spc7(0.083);Sec34(0.096)
53856	unknown	unknown	gi|3413860	2i1jA	1	228	227	a.137	51.4175	DUF3450(0.0035);CENP-F_leu_zip(0.0073)
583594	unknown	A0A0S2Z5U8	gi|32965400	2i1jA	1	351	350	a.2	41.2919	Dysbindin(6.00E-71);Exonuc_VII_L(0.012);Peptidase_S46(0.029);DUF2730(0.032)
587570	unknown	unknown	gi|7427513	2i1jA	546	784	238	a.2	30.3397	Kinetocho_Slk19(0.00011);SHE3(0.00074);Sas10(0.0012);Gp58(0.004);DUF4618(0.0043);FAM184(0.0077);DUF641(0.031);bZIP_1(0.039)
571300	LRRFIP1	Q32MZ4	gi|62822123	2i1jA	1	369	368	a.2	35.0988	DUF2051(1.70E-80)
1484598	unknown	unknown	gi|51459236	2i1jA	1	111	110	a.2	30.3298	Leu_zip(0.013);bZIP_2(0.088)
586135	unknown	unknown	gi|55664344	2i1jA	333	566	233	a.2	44.8746	Tropomyosin(0.014);HTH_AraC(0.048);Noelin-1(0.049);DUF4094(0.053);FAM76(0.068);LigT_PEase(0.071)
49672	unknown	B1AJZ9	gi|21752832	2i1jA	372	600	228	a.2	41.7653	Herpes_UL32(0.025)
548011	ATG16L2	Q8NAA4	gi|55743108	2i1jA	105	318	213	a.2	43.1607	ATG16(1.10E-18)
593420	TSC1	Q86WV8	gi|4507693	2i1jA	739	907	168	a.2	35.5379	Bacillus_HBL(0.00082)
548212	unknown	Q8IWF9	gi|40255180	2i1jA	1	322	321	a.24	66.4793	DUF4618(0.019);Nod1(0.035)
603330	GOPC	Q9HD26	gi|16306964	2i1jA	1	276	275	a.24	40.6201	bZIP_2(0.0023);HALZ(0.0079);Fez1(0.046);GIT_CC(0.066)
1071469	ROCK1	Q13464	gi|4885583	2i1jA	979	1147	168	a.38	32.0761	Rho_Binding(1.50E-16);SlyX(0.0024);TMF_DNA_bd(0.006);PKcGMP_CC(0.0063);Na_trans_assoc(0.022)
571202	unknown	unknown	gi|31742530	2i1jA	1	96	95	a.46	34.1873	ATG16(9.90E-22);DUF904(0.0057);KASH_CCD(0.013);Cortex-I_coil(0.015);APG6(0.015);IncA(0.018);TBPIP(0.022);GAS(0.023);Cnn_1N(0.025);HAP1_N(0.026);Spc7(0.036);PRKG1_interact(0.037);DUF724(0.049);DivIC(0.049);Mito_fiss_reg(0.052);DUF3410(0.055);DUF2203(0.059);Mod_r(0.082);DUF2408(0.083);FlaC_arch(0.094)
586244	RSPH3	Q86UC2	gi|31543559	2i1jA	314	420	106	a.46	40.6742	Radial_spoke_3(1.40E-43);FadA(0.068)
586247	unknown	A0A0C4DG29	gi|16553419	2i1jA	75	182	107	a.46	39.3114	Radial_spoke_3(1.80E-44);FadA(0.065)
581503	CENPK	Q9BS16	gi|13529293	2i1jA	1	269	268	a.47	39.1241	CENP-K(8.90E-125);DUF4376(0.019);Actin(0.023)
566609	NUP62	A0A024QZF1	gi|24497609	2i1jA	281	522	241	a.47	44.5639	Nsp1_C(3.00E-38);DUF4164(0.0063);Exonuc_VII_L(0.012);GAS(0.062);DMSP_lyase(0.066)
577746	AMOTL2	Q9Y2J4	gi|32484977	2i1jA	228	402	174	a.7	31.3985	IncA(0.0028);APG6(0.024);Cnn_1N(0.037);Cep57_CLD_2(0.069)
570764	unknown	A0A0C4DG20	gi|21754224	2i1jA	1	251	250	a.7	34.4928	APG6(0.0037);Pfg27(0.0076);Cep57_CLD_2(0.01);TMF_TATA_bd(0.044);RasGAP_C(0.067)
553305	unknown	unknown	gi|119586794	2i1jA	330	631	301	a.7	39.5668	MMR_HSR1_Xtn(0.027)
551395	CKAP4	A0A024RBH2	gi|19920317	2i1jA	415	602	187	a.7	35.4018	DUF2730(0.00031);FlaC_arch(0.00051);Fib_alpha(0.0014);NPV_P10(0.0016);FlgN(0.0017);Spectrin(0.0024);Mod_r(0.0051);Syntaxin-6_N(0.0055);Jnk-SapK_ap_N(0.0087);WD40_alt(0.012);TraC_F_IV(0.012);KASH_CCD(0.012);Baculo_PEP_C(0.018);FliJ(0.021);TSC22(0.025);Reo_sigmaC(0.029);DUF5082(0.039);Spc7(0.043);KxDL(0.044);UPF0693(0.045);BLOC1_2(0.046);FPP(0.047);CHDCT2(0.061);DUF972(0.065);Ran-binding(0.074);DUF…
554918	BEGAIN	Q9BUH8	gi|13124765	2i1jA	1	219	218	a.7	32.7509	Rab5-bind(0.0021);IFT57(0.0032);ERM(0.0061);Spc7(0.009);Leu_zip(0.0098);HAUS-augmin3(0.014);DUF1664(0.023);Uso1_p115_C(0.028);V_ATPase_I(0.031);DUF3584(0.036);BLOC1_2(0.057);Fez1(0.063);DUF812(0.081);Laminin_II(0.082);DUF342(0.096)
604825	unknown	unknown	gi|42627769	2i1jA	174	481	307	f.23	33.1068	HrpB7(0.0033);BRE1(0.0034);XhlA(0.0061);ATG16(0.03)
571475	unknown	unknown	gi|12718184	2oevA	1	363	362	a.2	31.2627	DUF4618(5.40E-110);DASH_Hsk3(0.032)
577721	NPHP3	Q7Z494	gi|32478124	2oevA	1	367	366	a.7	39.2211	Uso1_p115_C(0.0021);IncA(0.011);GIT_CC(0.016)
578952	LRPAP1	P30533	gi|4505021	2p01A	1	357	356	a.47	42.848	Alpha-2-MRAP_C(7.30E-71);Alpha-2-MRAP_N(8.50E-46)
557224	CLUAP1	Q96AJ1	gi|13435145	2tmaA	1	247	246	a.2	39.9605	Cluap1(3.50E-38);SseC(0.0045);SesA(0.016)
564649	TPM4	P67936	gi|10435300	2tmaA	1	284	283	a.47	41.281	Tropomyosin(1.80E-97);Tropomyosin_1(9.90E-41);CLZ(9.30E-09);Laminin_II(1.20E-08);Laminin_I(0.00042);DUF3450(0.00043);IncA(0.00044);CENP-F_leu_zip(0.0013);ATG16(0.0016);ERM(0.0027);DUF1664(0.0033);TMF_DNA_bd(0.0046);NBP1(0.0063);GAS(0.0088);Cluap1(0.014);Reo_sigmaC(0.015);ADIP(0.018);BST2(0.022);XhlA(0.026);HrpB7(0.059);MscS_porin(0.077);CCDC144C(0.09);AAA_13(0.092)
560226	SPAG5	Q96R06	gi|12653111	2tmaA	925	1193	268	a.47	49.3352	DUF3584(0.007);DUF3573(0.014);IMD(0.026);DUF922(0.074)
52653	TPM3	A0A0S2Z4G4	gi|24119203	2tmaA	1	248	247	a.47	39.2146	Tropomyosin(2.50E-87);Tropomyosin_1(8.10E-25);Laminin_II(6.80E-07);TMF_DNA_bd(0.0006);CENP-F_leu_zip(0.011);CLZ(0.018);DUF745(0.031);WES_acyltransf(0.047);Reo_sigmaC(0.05);DUF1664(0.065)
555939	TPM1	P09493	gi|29792232	2tmaA	1	287	286	a.47	38.9658	Tropomyosin(9.20E-89);Tropomyosin_1(4.70E-24);Laminin_II(1.20E-05);TMF_DNA_bd(0.0015);XhlA(0.0019);Alanine_zipper(0.0024);DUF1664(0.013);ADIP(0.014);CENP-F_leu_zip(0.018);AAA_13(0.073)
599200	TPM3	P06753	gi|83674986	2tmaA	1	247	246	a.47	37.4288	Tropomyosin(7.40E-82);Tropomyosin_1(2.40E-23);Laminin_II(6.10E-07);Golgin_A5(0.013);CLZ(0.018);TMF_DNA_bd(0.018);UPF0693(0.072)
564650	TPM4	P67936	gi|4507651	2tmaA	1	248	247	a.47	34.7442	Tropomyosin(6.20E-94);Tropomyosin_1(1.70E-24);Laminin_II(6.80E-06);DUF3450(0.00051);CENP-F_leu_zip(0.00073);CCDC144C(0.0034);XhlA(0.0048);TMF_DNA_bd(0.006);CLZ(0.014);PspA_IM30(0.017);BST2(0.018);HrpB7(0.021);Uds1(0.021);FPP(0.026);CALCOCO1(0.034);DUF1664(0.034);DUF724(0.047);MscS_porin(0.053);Jnk-SapK_ap_N(0.054);Reo_sigmaC(0.076);Alanine_zipper(0.078)
576038	LRRFIP2	Q9Y608	gi|5453726	2tmaA	473	721	248	a.47	41.0475	DUF2051(3.10E-33);TACC(0.00022);Laminin_II(0.00053);NPV_P10(0.0013);APG6(0.0024);DUF1664(0.0027);Syntaxin-6_N(0.0033);AAA_13(0.0048);DUF724(0.005);DUF3450(0.0062);BRE1(0.0065);DUF4164(0.0081);DUF904(0.01);Reo_sigmaC(0.019);TPR_MLP1_2(0.023);Fez1(0.024);FlaC_arch(0.04);IncA(0.056);AAA_32(0.057);ADIP(0.066)
585164	FILIP1	Q7Z7B0	gi|31542634	2tmaA	1	280	279	a.63	57.3374	CortBP2(1.20E-62)
591965	unknown	unknown	gi|55961129	2tmaA	457	707	250	a.63	52.5179	CCDC144C(5.10E-52)
572594	EMILIN3	Q9NT22	gi|6808295	2tmaA	313	463	150	a.7	33.1922	IncA(3.10E-05);DUF1664(0.00013);Spc7(0.0003);SlyX(0.00033);ATG16(0.00039);Fez1(0.00088);NPV_P10(0.0012);HIP1_clath_bdg(0.0015);DUF2730(0.0016);GAS(0.0022);ADIP(0.0031);Golgin_A5(0.0033);Transcrip_act(0.0036);His_Phos_1(0.0044);Tropomyosin(0.0062);CHDCT2(0.0069);TMF_TATA_bd(0.0086);COG2(0.01);Baculo_PEP_C(0.01);BLOC1_2(0.015);CALCOCO1(0.015);DUF16(0.016);Filament(0.017);HemX(0.018);KxDL(0.024);Reo…
579019	CCDC96	Q2M329	gi|23503317	2tmaA	434	555	121	a.7	30.6318	DUF4201(9.60E-26);GAS(0.013);DUF904(0.016)
578993	JAKMIP1	Q96N16	gi|21389505	2tmaA	350	626	276	a.7	43.8623	JAKMIP_CC3(4.80E-79);Herpes_BLRF2(0.032)
593085	unknown	A0A024R870	gi|37182778	2z63A	1	490	489	a.2	35.9919	LRR_8(9.20E-19);LRR_4(1.40E-13);LRR_1(9.80E-05)
549430	PHC1	P78364	gi|62953127	na	372	512	140	a.137	30.5482	unknown
1071481	BMP2K	Q9NSY1	gi|38787935	na	387	558	171	a.137	34.2904	unknown
592176	KIF27	Q86VH2	gi|30025503	na	357	585	228	a.2	30.885	ADIP(0.017);DUF1307(0.025);Sp100(0.038)
594826	unknown	unknown	gi|57208853	na	433	615	182	a.2	32.589	HATPase_c_2(0.028);Tox-REase-2(0.098)
581188	SPEF2	Q9C093	gi|21389509	na	268	425	157	a.2	52.5538	Bromo_TP_like(0.071)
1504949	RBBP8	Q99708	gi|42718017	na	1	198	197	a.2	46.7415	CtIP_N(2.50E-54);DUF4407(0.032)
1504950	RBBP8	A0A024RC34	gi|42718015	na	1	197	196	a.2	46.6477	CtIP_N(2.50E-54);DUF4407(0.032)
569351	unknown	Q96M89	gi|21450665	na	194	330	136	a.47	44.6698	FPP(0.00035);DUF904(0.0035);COG5(0.012);Mt_ATP-synt_D(0.014);DUF2968(0.014);UPF0184(0.015);Spc7(0.019);COG6(0.019);LPP(0.04);bZIP_1(0.042);HALZ(0.07);DUF4201(0.099)
1523141	unknown	unknown	gi|7657073	na	335	548	213	a.47	52.3924	DJ-1_PfpI(0.052)
56991	unknown	unknown	gi|27498927	na	692	872	180	a.7	40.3256	DUF2353(0.00013)
							289.178	208
==Cluster_3=======================================================
DomID	GeneID	UniProt	GI	PDB	Start	End	Len	NNfold	NNdist	Pfam
592588	FSD1L	Q9BXM9	gi|13994289	1ciiA	1	145	144	a.47	33.7053	HIP1_clath_bdg(0.002);Helo_like_N(0.0098);Rav1p_C(0.031);HrpB7(0.037);Baculo_PEP_C(0.045);CagE_TrbE_VirB(0.049);CAP_N(0.051);Serine_rich(0.053);CorA(0.061);DUF148(0.065);DUF2935(0.071);Med30(0.075)
581509	TRIM23	P36406	gi|4502197	1deqA	168	395	227	a.47	44.0828	FdsD(0.021);FemAB(0.034)
587494	TRIM74	Q86UV6	gi|38524612	1ei3B	106	250	144	a.7	34.3819	Trimer_CC(0.0012)
577238	IFT57	Q9NWB7	gi|8922256	1i84S	1	429	428	a.238	47.2011	IFT57(5.20E-149);MCPsignal(0.087)
548802	unknown	unknown	gi|17402907	1i84S	158	570	412	a.47	43.4608	zf-B_box(5.60E-10);MIS13(0.012)
578980	EVC2	Q86UK5	gi|22036115	1i84S	129	551	422	a.47	47.5763	EVC2_like(1.00E-184)
548799	TRIM29	A0A024R3J1	gi|17402909	1i84S	146	525	379	a.47	43.8259	zf-B_box(5.00E-10);MIS13(0.011)
590771	ANGPT1	Q15389	gi|20532340	1i84S	1	281	280	a.137	62.0164	unknown
52039	TRIM33	B3KN30	gi|74027251	1i84S	271	489	218	a.47	44.4383	zf-B_box(1.70E-10);Spc7(0.027);Spectrin(0.031);DUF4745(0.081)
561526	TRIM37	O94972	gi|52487176	1jv2B	1	230	229	a.47	46.1174	zf-B_box(9.00E-10);zf-C3HC4_3(3.00E-06);zf-RING_2(5.70E-05);zf-C3HC4_2(0.00046);MRFAP1(0.01)
548265	TRIM49	P0CI25	gi|9966829	1rh1A	119	284	165	a.47	30.8902	Sigma70_ner(0.075)
557187	MEFV	O15553	gi|4557743	1rh1A	406	587	181	a.24	37.4493	7TMR-HDED(0.0048)
587506	unknown	unknown	gi|30023818	1rh1A	103	293	190	a.7	36.9796	Trimer_CC(0.0023);zf-B_box(0.041)
583992	unknown	Q5SRL0	gi|12407433	1rh1A	109	283	174	a.7	32.3484	Fib_alpha(0.0017);DUF3584(0.0017);DUF4618(0.0018);Lipoprotein_7(0.0027);DUF1664(0.0054);Baculo_PEP_C(0.023);CorA(0.025);Prominin(0.035);Apolipoprotein(0.05);CREPT(0.056);DUF2203(0.07);DUF948(0.077)
589864	unknown	unknown	gi|5689533	1rh1A	123	310	187	a.47	38.7121	zf-B_box(0.0032);zf-UBR(0.06)
50376	unknown	unknown	gi|55666351	1rh1A	117	270	153	a.7	32.0931	DUF3416(0.00097);KxDL(0.0017);DUF1664(0.0018);LXG(0.0019);Fib_alpha(0.003);CorA(0.004);RTP1_C1(0.0073);Phasin(0.01);Snapin_Pallidin(0.014);Laminin_II(0.014);Apolipoprotein(0.019);Uso1_p115_C(0.023);TMPIT(0.023);Baculo_PEP_C(0.024);DUF4337(0.024);AAA_32(0.024);PilJ(0.026);XhlA(0.027);Gp-FAR-1(0.032);Spc24(0.039);Mnd1(0.039);RE_TdeIII(0.043);TryThrA_C(0.044);Prominin(0.049);Atg14(0.057);AAA_13(0.07…
583984	unknown	unknown	gi|56206387	2djaA	94	239	145	a.47	45.2175	zf-B_box(1.10E-09);STAT_alpha(0.0023);Methyltrn_RNA_4(0.02);DUF2252(0.031);AAA_9(0.072)
580532	TRIM2	Q9C040	gi|15029681	2djaA	121	231	110	a.7	33.2097	zf-B_box(4.30E-09);Caskin-tail(0.00059);PAF-AH_p_II(0.0037);NTR2(0.008);YusW(0.0098);Sigma70_r1_1(0.022);NPV_P10(0.024);Cast(0.031);Baculo_PEP_C(0.092)
588039	TRIM4	Q9C037	gi|15011941	2djaA	80	227	147	a.47	42.6563	zf-B_box(1.40E-09);DUF3039(0.024);G-gamma(0.044)
584005	unknown	A0A024RCR1	gi|14043332	2djaA	95	216	121	a.6	37.7599	zf-B_box(2.90E-09);TMCO5(0.012);Peptidase_C101(0.015);YojJ(0.022);DUF2331(0.056)
583988	TRIM10	Q9UDY6	gi|27544374	2djaA	87	212	125	a.7	39.8129	zf-B_box(4.30E-10);STAT_alpha(0.0016);Methyltrn_RNA_4(0.014);DUF2252(0.029);zf-UBR(0.074)
52784	TRIM46	Q7Z4K8	gi|47174859	2djaA	218	327	109	a.38	35.2751	zf-B_box(2.80E-11);zf-UBR(0.0044);WD40_alt(0.068)
583996	unknown	A0A024RCP3	gi|21595599	2djaA	88	242	154	a.138	43.25	zf-B_box(1.10E-09);AAA_9(0.046)
583883	TRIM27	P14373	gi|5730009	2djaA	92	234	142	a.47	40.2964	zf-B_box(1.30E-12);zf-UBR(0.06)
1071625	unknown	unknown	gi|14971413	2djaA	268	391	123	a.7	36.8999	zf-B_box(6.20E-11);Spectrin(0.0092);DUF4745(0.037);Glyco_hydro_17(0.085)
57927	TRIM3	O75382	gi|32454737	2djaA	127	239	112	a.47	37.8382	zf-B_box(0.00023);YojJ(0.0018);DUF4456(0.0063);Baculo_PEP_C(0.0086);AAA_13(0.055);Apolipoprotein(0.062)
52031	TRIM33	B3KN30	gi|74027249	2djaA	271	387	116	a.7	36.735	zf-B_box(6.30E-11);Spectrin(0.0073);DUF4745(0.044)
57861	TRIM34	Q9BYJ4	gi|51477687	2djaA	88	231	143	a.2	46.8515	zf-B_box(3.10E-09);TMF_TATA_bd(0.0019)
558063	TRIM72	Q6ZMU5	gi|21619928	2djaA	83	186	103	a.6	35.2044	zf-B_box(4.70E-10);DUF3251(0.058)
52788	unknown	unknown	gi|55666412	2dtgE	73	551	478	d.58	44.727	zf-B_box(4.50E-11);fn3(0.0013);CEBP_ZZ(0.0092)
554977	TRAF3	Q13114	gi|22027618	2i13A	170	369	199	a.2	39.3275	zf-TRAF(1.50E-13);MPS2(0.00039);Cast(0.0013);zf-TRAF_2(0.0028);Tropomyosin_1(0.003);SPATA24(0.004);Spc7(0.0046);ATG16(0.0064);BLOC1_2(0.0099);Sina(0.01);APG17(0.013);Fib_alpha(0.014);FliJ(0.015);KxDL(0.017);DUF1664(0.021);T3SSipB(0.032);CENP-Q(0.034);CENP-F_leu_zip(0.048);Spc29(0.071);Reo_sigmaC(0.082);ADIP(0.099)
555624	TRIM69	Q86WT6	gi|37595541	2i1jA	1	141	140	a.7	32.15	unknown
562005	TRIM47	Q96LD4	gi|54792146	2j7aA	124	413	289	a.238	40.1425	zf-B_box(3.30E-11);V-SNARE_C(0.026);Phage_tail_APC(0.052)
556225	PML	P29590	gi|67089160	2j7aA	100	404	304	a.238	40.2152	DUF3583(3.70E-93);zf-B_box(7.60E-11);Exonuc_VII_L(0.03);Sigma70_ner(0.043);Cep57_CLD_2(0.052)
568057	unknown	unknown	gi|34878860	2j7aA	103	384	281	a.47	36.8356	zf-B_box(1.10E-06);DUF349(0.011);UvrD_C(0.015);Fmp27_WPPW(0.025);DUF2431(0.032);DUF2884(0.073)
52111	unknown	unknown	gi|55959600	2j7aA	126	399	273	a.238	44.0811	zf-B_box(1.40E-14);ATP-synt_ab_C(0.00036);DegS(0.0034);DUF4455(0.0035);BAR(0.0038);Laminin_II(0.052);Spc29(0.059);Apolipoprotein(0.087)
588393	unknown	unknown	gi|22761079	2tmaA	1	233	232	a.114	64.7451	Laminin_I(0.005)
583361	TRIM41	Q8WV44	gi|42516572	na	270	432	162	a.47	33.0476	DUF3631(0.00012);Filament(0.0017)
==Cluster_4=======================================================
DomID	GeneID	UniProt	GI	PDB	Start	End	Len	NNfold	NNdist	Pfam
562881	ATP5A1	P25705	gi|50345984	1bmfA	1	553	552	d.144	33.0393	ATP-synt_ab(4.20E-75);ATP-synt_ab_C(2.00E-47);ATP-synt_ab_N(6.80E-17);DUF4142(0.00011)
560038	TOP3A	Q13472	gi|10835218	1cy0A	1	637	636	e.10	30.8457	Topoisom_bac(4.00E-113);Toprim(1.40E-18)
589166	unknown	A0A090N7X0	gi|18089070	1egaA	1	329	328	c.23	31.6889	AIG1(1.70E-80);MMR_HSR1(2.30E-10);Dynamin_N(8.80E-06);FeoB_N(0.0003);ABC_tran(0.0016);Septin(0.0041);DUF258(0.0054);Gp58(0.058);T2SSE(0.063);DUF3802(0.076)
581795	XRCC4	A0A024RAQ8	gi|12408647	1fu1A	1	208	207	a.2	37.0469	XRCC4(1.10E-110);XLF(0.036);DUF927(0.039);CMAS(0.059)
581793	XRCC4	A0A024RAL0	gi|12408649	1fu1A	1	208	207	a.2	37.0469	XRCC4(1.10E-110);XLF(0.036);DUF927(0.039);CMAS(0.059)
594825	unknown	unknown	gi|57208853	1gojA	1	432	431	c.108	33.5563	Kinesin(3.10E-116);Microtub_bd(1.30E-25)
1071655	MAP3K10	Q02779	gi|971420	1koaA	94	578	484	c.14	30.4028	Pkinase_Tyr(3.70E-62);Pkinase(2.50E-58);DUF3552(0.045)
1536407	MAP3K10	Q02779	gi|21735550	1omwA	92	513	421	c.14	30.3209	Pkinase_Tyr(2.50E-62);Pkinase(1.60E-58);DUF3552(0.026)
58688	PSMC3	P17980	gi|21361144	1oz4A	1	439	438	c.14	30.623	AAA(4.50E-42);AAA_5(3.30E-06);AAA_16(1.90E-05);RuvB_N(4.20E-05);AAA_2(0.00017);AAA_22(0.0006);AAA_19(0.0015);AAA_33(0.0031);DUF815(0.0032);PhoH(0.0044);Mg_chelatase(0.0057);AAA_11(0.014);IstB_IS21(0.017);Sigma54_activat(0.019);JIP_LZII(0.024);ATPase(0.036);AAA_24(0.039);DUF3713(0.082)
584852	unknown	unknown	gi|57209007	1qf6A	515	879	364	f.48	31.3652	tRNA-synt_2c(9.30E-18);tRNA_SAD(1.80E-09)
592083	unknown	unknown	gi|55662386	1w1wA	1	276	275	c.37	34.2726	AAA_23(3.30E-19);SMC_N(2.00E-09);AAA_15(3.80E-07);AAA_29(0.0026);AAA_25(0.008);AAA_21(0.014);Ssu72(0.024);FtsK_SpoIIIE(0.025);NACHT(0.057);AAA_27(0.074)
567853	SMC6	Q96SB8	gi|13375848	1w1wA	895	1091	196	a.2	31.0575	SMC_N(2.80E-09)
56702	unknown	unknown	gi|5453706	1winA	1	256	255	c.94	30.5687	Band_7(9.60E-21);Catalase-rel(0.0086)
1516718	unknown	A0A090N7Y2	gi|51105923	2iw3A	83	517	434	c.108	32.0125	ABC_tran(9.70E-36);ABC_tran_Xtn(9.50E-22);AAA_21(4.80E-10);AAA_29(6.90E-07);DUF258(3.80E-05);MMR_HSR1(4.80E-05);AAA_33(7.60E-05);AAA_24(0.00031);AAA_15(0.00034);AAA_16(0.00037);AAA_22(0.00052);SMC_N(0.0014);NACHT(0.0017);AAA_18(0.002);AAA_27(0.0022);AAA_28(0.003);AAA_14(0.003);AAA_23(0.0044);AAA(0.014);RNA_helicase(0.022);ArgK(0.031);MukB(0.039);Dynamin_N(0.041);IstB_IS21(0.042);NB-ARC(0.048);AAA…
584023	unknown	unknown	gi|56207633	2iw3A	301	699	398	c.37	30.3661	ABC_tran(2.50E-34);AAA_21(9.30E-10);AAA_29(1.80E-07);AAA_28(7.50E-07);NACHT(2.30E-06);DUF258(3.90E-06);AAA_16(5.70E-06);AAA_24(6.10E-06);AAA_23(6.90E-06);AAA_25(1.10E-05);AAA(4.10E-05);ABC_tran_Xtn(4.30E-05);RNA_helicase(5.30E-05);MMR_HSR1(6.40E-05);AAA_22(7.70E-05);AAA_5(7.90E-05);AAA_14(0.00012);SMC_N(0.00015);AAA_18(0.00017);AAA_19(0.00034);NTPase_1(0.00044);AAA_15(0.0005);cobW(0.00062);Roc(0.…
589234	unknown	A0A090N7X1	gi|51105924	2iw3A	85	517	432	c.108	32.4572	ABC_tran(9.50E-36);ABC_tran_Xtn(9.50E-22);AAA_21(4.80E-10);AAA_29(6.60E-07);DUF258(4.10E-05);MMR_HSR1(4.70E-05);AAA_33(7.50E-05);AAA_24(0.00031);AAA_15(0.00033);AAA_16(0.00036);AAA_22(0.00051);SMC_N(0.0014);NACHT(0.0017);AAA_18(0.002);AAA_27(0.0022);AAA_28(0.003);AAA_14(0.003);AAA_23(0.0042);AAA(0.014);RNA_helicase(0.022);ArgK(0.031);MukB(0.039);Dynamin_N(0.041);IstB_IS21(0.041);NB-ARC(0.047);AAA…
1072132	unknown	A4D159	gi|51095005	2j0jA	404	1019	615	a.4	35.0142	Pkinase(3.00E-18);Pkinase_Tyr(2.20E-10)
579359	COMMD8	Q9NX08	gi|15929423	PF07258.5	1	183	182	d.385	31.1289	HCaRG(1.70E-31)
==Cluster_5=======================================================
DomID	GeneID	UniProt	GI	PDB	Start	End	Len	NNfold	NNdist	Pfam
591624	unknown	unknown	gi|56462535	1ivoA	217	702	485	a.26	31.6608	fn3(2.70E-32);Pur_ac_phosph_N(1.40E-05);EGF_2(4.40E-05);hEGF(0.0008);Laminin_EGF(0.00083);Interfer-bind(0.0048);fn3_2(0.027)
50725	TIE1	P35590	gi|4885631	1m6bA	293	798	505	b.30	34.3415	fn3(1.70E-39);Pur_ac_phosph_N(4.30E-07);ig(1.60E-05);I-set(0.00095);EGF_2(0.0018);Ig_2(0.0061);C2-set(0.019);hEGF(0.025);DUF4945(0.071);Interfer-bind(0.077)
51039	LRP8	Q14114	gi|66082554	1n7dA	1	566	565	b.68	40.7137	Ldl_recept_b(5.30E-64);Ldl_recept_a(5.40E-27);FXa_inhibition(9.20E-15);cEGF(9.20E-10);SGL(5.80E-09);EGF_CA(1.90E-06);DUF5050(4.10E-05);NHL(0.0081);EGF(0.0096);EGF_3(0.011);Arylesterase(0.023)
549061	ST14	Q9Y5Y6	gi|11415040	1n7dA	242	606	364	b.23	32.2818	Ldl_recept_a(3.80E-35);CUB(8.50E-33);CUB_2(1.70E-05)
564234	LDLR	A0A024R7D5	gi|4504975	1n7dA	1	716	715	b.68	42.7328	Ldl_recept_a(1.50E-88);Ldl_recept_b(1.20E-69);FXa_inhibition(5.40E-20);cEGF(5.80E-14);EGF_CA(4.60E-08);SGL(5.80E-07);EGF(0.00012)
51045	unknown	unknown	gi|56205396	1n7dA	1	611	610	b.68	40.8303	Ldl_recept_b(8.50E-64);Ldl_recept_a(3.60E-38);FXa_inhibition(7.60E-15);cEGF(2.90E-10);SGL(7.40E-09);EGF_CA(2.10E-06);DUF5050(4.90E-05);NHL(0.011);EGF_3(0.012);Arylesterase(0.03)
51036	unknown	unknown	gi|56205395	1n7dA	1	734	733	b.68	43.3814	Ldl_recept_a(5.90E-73);Ldl_recept_b(2.60E-63);FXa_inhibition(4.10E-14);SGL(1.40E-08);cEGF(6.00E-07);EGF_CA(2.70E-06);DUF5050(7.60E-05);EGF_3(0.015);Arylesterase(0.054)
591377	unknown	unknown	gi|55665049	1n7dA	76	762	686	b.68	40.491	Ldl_recept_a(4.80E-88);Ldl_recept_b(4.20E-67);FXa_inhibition(8.60E-18);EGF_CA(5.90E-08);cEGF(1.40E-07);SGL(3.00E-05);EGF(0.00045);hEGF(0.056)
591374	unknown	unknown	gi|55665048	1n7dA	85	753	668	b.68	40.6514	Ldl_recept_a(1.50E-82);Ldl_recept_b(3.50E-67);FXa_inhibition(7.40E-18);EGF_CA(5.70E-08);cEGF(6.20E-06);SGL(2.80E-05);EGF(0.00041);hEGF(0.057)
571680	unknown	unknown	gi|21450848	1u6dX	179	420	241	b.68	30.907	Kelch_1(9.30E-14);Kelch_6(7.50E-13);Kelch_2(5.10E-09);Kelch_3(6.20E-09);Kelch_5(2.00E-07);Kelch_4(1.10E-06);EGF(0.0096);EGF_2(0.013);Pox_RNA_pol(0.052)
1071757	unknown	unknown	gi|4557869	2ahxA	220	736	516	a.26	33.6875	fn3(3.50E-39);Pur_ac_phosph_N(9.30E-09);EGF_2(1.00E-05);Laminin_EGF(7.90E-05);Interfer-bind(0.00061);fn3_2(0.0011);hEGF(0.0012);Glyco_hydro_36C(0.082)
==Cluster_6=======================================================
DomID	GeneID	UniProt	GI	PDB	Start	End	Len	NNfold	NNdist	Pfam
55971	HK1	A0A024QZK7	gi|15991831	1czaN	1	921	920	c.67	32.1411	Hexokinase_2(6.60E-167);Hexokinase_1(2.00E-143);CSD(0.019);FGGY_N(0.023)
55974	unknown	unknown	gi|55665506	1czaN	1	917	916	c.67	31.7339	Hexokinase_2(6.40E-167);Hexokinase_1(2.00E-143);CSD(0.019);FGGY_N(0.023)
55967	unknown	unknown	gi|55665501	1czaN	1	917	916	c.67	32.2796	Hexokinase_2(6.40E-165);Hexokinase_1(4.90E-142);Pyridoxal_deC(0.037)
55973	HK1	B3KXY9	gi|15991827	1czaN	1	916	915	c.67	32.7425	Hexokinase_2(6.50E-167);Hexokinase_1(2.90E-143);CSD(0.019);FGGY_N(0.023)
591818	VCP	P55072	gi|6005942	1oz4A	1	806	805	c.87	33.79	AAA(8.60E-97);CDC48_N(2.00E-21);RuvB_N(1.90E-13);AAA_16(3.40E-13);CDC48_2(1.20E-12);AAA_33(9.90E-11);AAA_2(1.40E-10);AAA_5(1.70E-10);AAA_22(1.40E-09);AAA_19(5.90E-09);TIP49(7.70E-09);Vps4_C(7.70E-09);AAA_18(1.50E-07);RNA_helicase(1.70E-07);Mg_chelatase(3.00E-07);IstB_IS21(3.40E-07);AAA_25(4.10E-07);AAA_14(4.80E-07);Parvo_NS1(3.10E-06);AAA_28(4.40E-06);ATPase(5.40E-06);ATPase_2(6.20E-06);Bac_DnaA(…
1072115	unknown	unknown	gi|119612794	1qe0A	1039	1494	455	c.37	30.7908	tRNA-synt_His(9.90E-16);HGTP_anticodon2(1.70E-12);HGTP_anticodon(0.045)
587191	GCK	P35557	gi|15967159	1v4sA	1	466	465	e.72	30.9493	Hexokinase_2(1.20E-78);Hexokinase_1(7.00E-71)
558736	FUK	Q8N0W3	gi|55925156	1wuuA	679	1084	405	d.185	30.2593	GHMP_kinases_N(1.00E-06);GHMP_kinases_C(1.70E-06)
568465	MTIF2	P46199	gi|53729339	1zo1I	172	727	555	d.110	46.818	GTP_EFTU(3.20E-32);IF-2(1.70E-29);MMR_HSR1(1.60E-09);Ras(1.30E-05);SRPRB(3.50E-05);Arf(9.40E-05);FeoB_N(0.00016);Roc(0.0005);Dynamin_N(0.0013);DUF258(0.0037);TniB(0.048);PQQ(0.083)
547879	IGHMBP2	P38935	gi|908917	2gjkA	1	649	648	c.87	34.2709	AAA_11(5.30E-57);AAA_12(2.70E-52);AAA_19(1.40E-14);AAA_30(8.50E-14);Viral_helicase1(1.40E-08);ResIII(5.90E-07);Helicase_RecD(6.10E-07);AAA_22(3.90E-05);DEAD(4.50E-05);AAA_16(0.00011);IstB_IS21(0.0011);DUF2075(0.0012);AAA_25(0.0022);UvrD-helicase(0.0025);PhoH(0.0034);AAA(0.0035);Flavi_DEAD(0.0051);DnaB_C(0.0064);Zot(0.0088);UvrD_C_2(0.017);AAA_23(0.033);AAA_5(0.039);T2SSE(0.04);HSA(0.043);NTPase_1…
566634	unknown	A0A024R4F4	gi|21885469	2gv9A	1	987	986	c.67	30.9657	DNA_pol_B(3.70E-144);DNA_pol_B_exo1(2.40E-84);DNA_pol_B_2(0.023)
583103	unknown	A0A024R7R1	gi|20380888	2nztA	1	923	922	c.67	31.4313	Hexokinase_2(1.90E-140);Hexokinase_1(1.10E-132);HTH_Tnp_1(0.069)
568885	HK2	P52789	gi|15553127	2nztA	1	917	916	c.67	31.7355	Hexokinase_2(1.30E-169);Hexokinase_1(1.70E-150);FGGY_N(0.00026)
==Cluster_7=======================================================
DomID	GeneID	UniProt	GI	PDB	Start	End	Len	NNfold	NNdist	Pfam
49625	unknown	unknown	gi|56203924	1d8tA	94	528	434	f.5	50.8259	Dynamin_N(1.00E-23);MMR_HSR1(5.00E-08);GTP_EFTU(0.014)
586034	STX11	O75558	gi|33667038	1dn1B	1	287	286	a.238	55.6321	Syntaxin(1.00E-66);SNARE(2.70E-05);MCPsignal(0.046)
558035	STX4	Q12846	gi|30583491	1dn1B	1	297	296	a.238	38.0792	Syntaxin(2.20E-43);SNARE(2.30E-14);Syntaxin_2(4.40E-07);DUF3671(0.0023);GlutR_dimer(0.006);T2SSF(0.0099);PilO(0.012);DUF769(0.022);Lectin_N(0.031);DUF16(0.033);AAA_13(0.073);Desmo_N(0.074);AKNA(0.082);NPV_P10(0.088)
577093	STX19	Q8N4C7	gi|49258196	1dn1B	1	294	293	a.238	51.0878	Syntaxin(4.60E-58);SKA2(0.029);SNARE(0.047)
586147	unknown	unknown	gi|57209343	1hciA	389	803	414	a.238	40.7374	Spectrin(1.80E-12);HHA(0.069)
560767	KRT31	Q15323	gi|14917115	1i84S	1	416	415	a.238	62.0365	Filament(4.80E-107);Lzipper-MIP1(0.0053);zf-C4H2(0.0097);Gp58(0.021)
550807	SRGAP1	Q7Z6B7	gi|7242963	1i84S	1	379	378	a.238	56.5337	FCH(8.00E-18);Transposase_21(0.02)
560788	KRT9	P35527	gi|55956899	1i84S	145	473	328	a.238	58.0947	Filament(5.00E-105);DUF4407(0.00039);FliJ(0.00082);FlxA(0.0012);TPR_MLP1_2(0.0019);DUF5082(0.0051);SPATA1_C(0.0052);IncA(0.0059);Baculo_PEP_C(0.006);TMF_TATA_bd(0.0074);Myosin_tail_1(0.0078);TBPIP(0.012);CENP-F_leu_zip(0.026);Rho_Binding(0.028);Spc7(0.037);Prefoldin_2(0.039);Mod_r(0.039);MtaB(0.047);DUF1664(0.047);DivIC(0.047);Jnk-SapK_ap_N(0.05);Reo_sigmaC(0.07)
550305	KRT73	Q86Y46	gi|28173564	1i84S	134	540	406	a.238	61.2534	Filament(6.80E-104);CENP-F_leu_zip(1.60E-06);TPR_MLP1_2(6.10E-05);Reo_sigmaC(0.00014);Spc7(0.0003);JIP_LZII(0.00069);DUF4407(0.0027);Baculo_PEP_C(0.0027);DUF1664(0.0029);ADIP(0.0067);Alanine_zipper(0.013);Golgin_A5(0.017);TMF_TATA_bd(0.02);FPP(0.022);DUF5082(0.024);Rootletin(0.026);Taxilin(0.038);DUF2315(0.053)
560785	KRT19	P08727	gi|24234699	1i84S	1	400	399	a.238	66.473	Filament(1.30E-119);Prefoldin(0.0033);ADIP(0.0089);DivIC(0.011);Bacillus_HBL(0.012);DUF1664(0.035);TPR_MLP1_2(0.05);DUF4407(0.077);Jnk-SapK_ap_N(0.081);FlxA(0.088)
550299	KRT71	Q3SY84	gi|15618995	1i84S	98	523	425	a.238	70.2692	Filament(4.60E-103);Keratin_2_head(8.10E-11);CENP-F_leu_zip(3.10E-06);Baculo_PEP_C(0.00051);Alanine_zipper(0.00083);Reo_sigmaC(0.0014);TPR_MLP1_2(0.0016);Spc7(0.0023);DUF1664(0.016);IncA(0.044);DUF5082(0.062);Taxilin(0.072)
550266	KRT7	P08729	gi|67782365	1i84S	135	469	334	a.238	59.0693	Filament(1.80E-94);TPR_MLP1_2(9.20E-07);Spc7(7.50E-05);TSNAXIP1_N(0.00011);DUF5082(0.0002);AAA_13(0.0005);CENP-F_leu_zip(0.0009);CALCOCO1(0.0021);Reo_sigmaC(0.003);Prefoldin(0.0066);Baculo_PEP_C(0.0095);She9_MDM33(0.012);Snapin_Pallidin(0.019);FPP(0.028);NPV_P10(0.029);IncA(0.033);CLZ(0.033);BRE1(0.071);DivIC(0.086);Golgin_A5(0.087);JIP_LZII(0.094);ATG16(0.097)
1415648	KRT78	Q8N1N4	gi|89357932	1i84S	79	449	370	a.238	58.595	Filament(1.00E-92);Keratin_2_head(5.20E-10);CENP-F_leu_zip(0.0027);DUF4407(0.0058);DUF4200(0.0063);Fez1(0.0081);ADIP(0.014);DivIC(0.014);IncA(0.014);Spc7(0.015);JIP_LZII(0.019);TPR_MLP1_2(0.019);DUF812(0.02);CHASE9(0.024);Reo_sigmaC(0.024);AvrB_AvrC(0.045);DUF1664(0.059);DUF4140(0.073);FUSC(0.095);Alanine_zipper(0.096)
560722	KRT24	Q2M2I5	gi|85566621	1i84S	139	525	386	a.238	65.6148	Filament(1.30E-108);DUF4407(0.00029);TPR_MLP1_2(0.00084);SPATA1_C(0.008);Jnk-SapK_ap_N(0.019);Taxilin(0.022);Reo_sigmaC(0.027);RasGAP_C(0.039);Lzipper-MIP1(0.054);Prefoldin(0.069);Atg14(0.075);FlxA(0.082)
560764	KRT33B	Q14525	gi|10337581	1i84S	1	404	403	a.238	55.1047	Filament(1.10E-104)
560739	KRT23	A0A024R1X9	gi|27894339	1i84S	1	422	421	a.238	72.7536	Filament(1.50E-86);CENP-F_leu_zip(0.0096);DUF1664(0.013);DUF4776(0.089)
550316	KRT76	Q01546	gi|31074629	1i84S	167	501	334	a.238	67.4476	Filament(4.10E-116);Spc7(3.40E-06);TPR_MLP1_2(4.30E-06);CENP-F_leu_zip(4.70E-06);Jnk-SapK_ap_N(0.00014);ATG16(0.00029);Reo_sigmaC(0.0012);TSNAXIP1_N(0.0012);Alanine_zipper(0.0016);Rootletin(0.0026);ADIP(0.0028);DUF4407(0.0052);JIP_LZII(0.01);Bap31(0.017);Baculo_PEP_C(0.02);IncA(0.024);DUF2353(0.03)
575571	SRGAP3	O43295	gi|24307967	1i84S	1	324	323	a.238	55.6867	FCH(2.20E-18)
560795	KRT17	Q04695	gi|4557701	1i84S	99	432	333	a.238	72.8068	Filament(4.00E-108);FlxA(0.034);Ribonuclease_T2(0.048);RasGAP_C(0.078)
560738	KRT20	P35900	gi|27894337	1i84S	1	424	423	a.238	68.2877	Filament(6.70E-106);Bacillus_HBL(0.002)
562332	LRRC45	Q96CN5	gi|21450705	1i84S	84	578	494	a.114	84.7556	LRR_6(5.70E-15);LRR_1(8.30E-07);LRR_4(0.00095);LRR_8(0.03)
560766	KRT34	O76011	gi|14917119	1i84S	85	436	351	a.238	54.5874	Filament(9.50E-105)
550801	SRGAP1	Q7Z6B7	gi|44917604	1i84S	1	341	340	a.238	39.4497	FCH(6.70E-18);Transposase_21(0.016)
560763	KRT33A	O76009	gi|14917117	1i84S	97	404	307	a.238	61.7285	Filament(2.30E-89);TPR_MLP1_2(0.00039);Lzipper-MIP1(0.0063);Baculo_PEP_C(0.055);DUF1664(0.057)
1380473	KRT1	P04264	gi|119395750	1i84S	163	520	357	a.238	54.8831	Filament(1.20E-105);Keratin_2_tail(3.00E-10);TPR_MLP1_2(5.50E-09);Spc7(5.00E-07);DUF4407(5.20E-06);AAA_13(1.40E-05);Reo_sigmaC(3.30E-05);CENP-F_leu_zip(4.10E-05);Alanine_zipper(5.10E-05);XhlA(0.00011);IncA(0.0007);Cast(0.00081);Golgin_A5(0.00092);Tropomyosin_1(0.0023);ADIP(0.0042);DUF1664(0.0067);JIP_LZII(0.0087);Baculo_PEP_C(0.0092);DUF745(0.0092);ATG16(0.0097);ABC_tran_CTD(0.013);DUF5082(0.015)…
550062	unknown	Q8IXS2	gi|37537251	1i84S	160	484	324	a.238	97.2645	NYD-SP28_assoc(0.00099)
560793	KRT16	P08779	gi|24430192	1i84S	112	473	361	a.238	50.8849	Filament(7.40E-119);TPR_MLP1_2(0.0039);Glyco_hyd_65N_2(0.066);TPR_5(0.099)
57430	unknown	unknown	gi|34916036	1i84S	1	338	337	a.114	83.8226	JAKMIP_CC3(3.50E-54);IncA(0.0087);Pox_A_type_inc(0.035)
550290	unknown	unknown	gi|32964837	1i84S	142	564	422	a.238	68.9439	Filament(2.60E-115);TPR_MLP1_2(5.70E-09);CENP-F_leu_zip(8.30E-07);Spc7(4.20E-05);Keratin_2_head(0.0023);Vps53_N(0.0026);Alanine_zipper(0.0039);Tropomyosin_1(0.0046);UPF0184(0.0053);IncA(0.0057);Reo_sigmaC(0.0058);Jnk-SapK_ap_N(0.0093);DUF4407(0.0097);ATG16(0.011);Bap31(0.011);GAS(0.012);AAA_13(0.013);Ax_dynein_light(0.06);Baculo_PEP_C(0.066);UME(0.096)
597798	DYNC2H1	Q8NCM8	gi|34531650	1i84S	710	1088	378	f.5	38.4503	LRR_9(0.047);Mt_ATP-synt_D(0.057)
550292	KRT6A	A0A0S2Z428	gi|5031839	1i84S	168	564	396	a.238	54.6084	Filament(4.90E-113);TPR_MLP1_2(1.30E-08);Spc7(3.00E-05);CENP-F_leu_zip(9.70E-05);Reo_sigmaC(0.0012);AAA_13(0.0031);Vps53_N(0.004);Alanine_zipper(0.0042);Tropomyosin_1(0.0042);UPF0184(0.0058);GAS(0.006);IncA(0.0073);DUF4407(0.0079);Bap31(0.0095);ADIP(0.013);Baculo_PEP_C(0.014);Golgin_A5(0.025);Fib_alpha(0.063);Ax_dynein_light(0.088);DUF745(0.092)
571898	BFSP1	Q12934	gi|4502399	1i84S	1	366	365	a.238	66.1304	Filament(7.70E-19);Spc7(0.00017);LemA(0.0023)
550275	KRT85	P78386	gi|4504935	1i84S	95	507	412	a.238	66.9932	Filament(7.70E-100);Keratin_2_head(7.40E-06);TPR_MLP1_2(1.60E-05);BAT(7.60E-05);DUF4924(0.00065);Spc7(0.0023)
560772	KRT38	O76015	gi|15431318	1i84S	92	456	364	a.238	59.5869	Filament(1.40E-92);DUF2562(0.073)
550281	KRT82	Q9NSB4	gi|27477127	1i84S	106	434	328	a.238	60.9219	Filament(3.90E-99);TPR_MLP1_2(6.40E-05);BRE1(0.014);ComX(0.019);CHDCT2(0.079)
1390544	KRT79	Q5XKE5	gi|32567786	1i84S	113	460	347	a.238	61.1438	Filament(1.50E-106);Keratin_2_head(1.60E-10);TPR_MLP1_2(7.10E-10);Spc7(1.20E-05);GAS(6.50E-05);HMMR_N(0.00075);Reo_sigmaC(0.00077);IncA(0.00096);Taxilin(0.001);CENP-F_leu_zip(0.003);RPW8(0.0032);Alanine_zipper(0.0048);Tropomyosin_1(0.005);DUF4407(0.0094);WXG100(0.0099);ERM(0.017);AAA_13(0.033);DUF1664(0.034);ADIP(0.037);DUF5082(0.068);ATG16(0.084);Fib_alpha(0.086)
560775	unknown	unknown	gi|15431314	1i84S	1	425	424	a.238	52.4734	Filament(1.60E-108);TPR_MLP1_2(0.0016);Lzipper-MIP1(0.0027);Prefoldin_2(0.017);Jnk-SapK_ap_N(0.026);DivIC(0.042);Atg14(0.049)
577538	SNX4	O95219	gi|4507145	1i84S	1	450	449	a.238	35.2598	PX(7.60E-24);Vps5(1.60E-05);FlgM(0.049);DUF2564(0.066)
550273	KRT83	P78385	gi|46854613	1i84S	84	493	409	a.238	63.8603	Filament(8.10E-98);TPR_MLP1_2(1.70E-08);Keratin_2_head(1.30E-05);DUF4924(0.00059);BAT(0.0028);Spc7(0.0089);Tropomyosin_1(0.016);DUF1635(0.021);CALCOCO1(0.052);Glutaredoxin2_C(0.065)
569063	TEKT4	Q8WW24	gi|21389613	1i84S	1	435	434	a.238	95.679	Tektin(1.20E-132)
576415	unknown	unknown	gi|21362024	1jchA	1	380	379	a.114	98.7023	CENP-Q(0.0055);Helo_like_N(0.057)
595092	unknown	unknown	gi|57210087	1sjjA	1	504	503	a.238	43.5752	EF-hand_2(3.80E-36);Spectrin(4.90E-13);WW(2.80E-08)
578330	unknown	unknown	gi|31742505	1sjjA	90	693	603	a.238	37.4177	RhoGEF(2.70E-09);CRAL_TRIO_2(7.60E-08);Spectrin(0.00014);CRAL_TRIO(0.0031)
553157	unknown	unknown	gi|27777655	1sjjA	176	726	550	a.238	36.2227	RhoGEF(2.50E-21);Spectrin(1.50E-09)
586146	unknown	unknown	gi|57209343	1u4qA	1	388	387	a.238	61.646	Spectrin(2.30E-29);ABC_tran_CTD(0.0089);DUF948(0.052);DUF2529(0.057);Laminin_II(0.058);CagE_TrbE_VirB(0.071)
50587	unknown	unknown	gi|11137615	1u4qA	1	290	289	a.238	35.8385	Spectrin(2.20E-28);IFT57(0.00063);DUF1959(0.042)
565768	unknown	Q9UFA1	gi|6453547	1u4qA	63	441	378	a.238	47.7801	Spectrin(5.40E-50);ANTH(0.0071);CorA(0.014)
548648	unknown	A0A024R3E3	gi|37499465	2a01A	1	267	266	a.63	77.5614	Apolipoprotein(7.30E-55);YtxH(8.00E-07);Exonuc_VII_L(2.20E-05);ApoLp-III(2.40E-05);DUF883(3.90E-05);DHC_N1(5.40E-05);DUF4455(0.00017);ApoC-I(0.00027);DUF1640(0.00044);Gp-FAR-1(0.0018);DUF948(0.0025);Mating_N(0.003);Baculo_PEP_C(0.0044);Gp58(0.0085);OmpH(0.01);DUF445(0.011);RRF(0.011);TipAS(0.012);SidE(0.012);Prominin(0.016);ApoA-II(0.028);DUF4015(0.039);DUF2894(0.042);DUF1664(0.043);Dynamin_M(0.0…
550303	KRT72	Q14CN4	gi|28372503	2dfsA	97	511	414	a.238	69.9309	Filament(2.70E-104);CENP-F_leu_zip(9.40E-08);Keratin_2_head(1.60E-07);AAA_13(0.0014);Spc7(0.0015);Reo_sigmaC(0.0028);TPR_MLP1_2(0.012);IncA(0.023);ATG16(0.027);DUF5082(0.034);KfrA_N(0.04);DUF713(0.071);Baculo_PEP_C(0.082);ADIP(0.084);DUF1664(0.088)
592491	unknown	unknown	gi|29734033	2dfsA	91	499	408	a.238	73.4597	Filament(1.90E-103);TPR_MLP1_2(1.60E-06);CENP-F_leu_zip(0.0014);Spc7(0.002);CALCOCO1(0.029);Alanine_zipper(0.036);Baculo_PEP_C(0.042);Trans_reg_C(0.05)
577429	IQCB1	Q15051	gi|66393907	2dfsA	1	598	597	a.238	69.9339	IQ(1.20E-13);HJURP_C(0.012);DUF1765(0.067)
568919	unknown	unknown	gi|27735077	2ficA	155	408	253	a.238	34.7084	AAA(0.021)
557690	COG7	A0A0S2Z652	gi|23957690	2i1jA	1	336	335	a.238	30.6382	COG7(8.50E-145);COG5(1.90E-05);APC_N_CC(0.016);ICE2(0.036);VirE_N(0.089)
==Cluster_8=======================================================
DomID	GeneID	UniProt	GI	PDB	Start	End	Len	NNfold	NNdist	Pfam
558178	ABCC11	A0A024R6R9	gi|21729876	2hydA	737	1344	607	f.49	33.4356	ABC_membrane(1.10E-34);ABC_tran(1.60E-16);SMC_N(2.00E-05);T2SSE(0.042);AAA_29(0.098)
552959	ABCC4	O15439	gi|31322321	2hydA	681	1325	644	f.49	34.2726	ABC_membrane(3.80E-47);ABC_tran(4.00E-31);SMC_N(1.70E-07);AAA_21(0.00011);MMR_HSR1(0.00021);AAA_29(0.0088);DUF258(0.025);AAA_30(0.038);DUF87(0.079);AAA_16(0.099)
590810	SLC30A8	Q8IWU4	gi|64762489	2qfiA	1	369	368	a.102	34.0037	Cation_efflux(2.40E-43);Ig_5(0.036)
579338	unknown	A0A0S2Z514	gi|46850114	2qfiA	224	568	344	a.104	34.8843	Cation_efflux(2.50E-31);RapA_C(0.0088);ZT_dimer(0.011);IncA(0.014)
51726	SLC30A7	Q8NEW0	gi|40255009	2qfiA	1	376	375	a.102	30.9144	Cation_efflux(2.90E-44)
555649	SLC30A4	O14863	gi|21359890	2qfiA	101	429	328	a.102	30.4143	Cation_efflux(4.20E-55)
581549	SLC30A5	Q8TAD4	gi|20070323	2qfiA	394	765	371	c.80	31.6204	Cation_efflux(5.30E-49)
1408255	SLC30A6	Q6NXT4	gi|21687224	2qfiA	1	343	342	a.102	30.8089	Cation_efflux(5.50E-33)
50075	SLC30A2	Q9BRI3	gi|14210520	2qfiA	1	323	322	a.102	32.6182	Cation_efflux(7.30E-24)
562688	NPC1	O15118	gi|255652944	1oy6A	264	1278	1014	a.102	31.421	Patched(5.80E-85);Sterol-sensing(2.20E-57);MMPL(1.40E-06);ACR_tran(0.00021)
588149	unknown	unknown	gi|119596916	1de4C	128	803	675	d.144	36.8095	Peptidase_M28(1.00E-13);PA(1.20E-07);TFR_dimer(5.90E-06)
578680	TFRC	P02786	gi|12654697	1de4C	123	760	637	d.144	43.1059	Peptidase_M28(2.80E-12);TFR_dimer(5.20E-12);PA(4.80E-09)
58742	FOLH1	Q04609	gi|19343604	2ootA	1	719	718	d.144	33.3553	Peptidase_M28(4.30E-17);TFR_dimer(1.60E-15);PA(1.70E-12)
579935	PKD2	Q13563	gi|4505835	2a79B	244	776	532	a.104	30.5984	PKD_channel(1.20E-165);Ion_trans(3.70E-25);EF-hand_1(0.0003);EF-hand_6(0.003)
563948	MCOLN1	Q9GZU1	gi|10092597	2a79B	177	580	403	f.58	32.3162	PKD_channel(2.00E-10);DUF1866(0.0077)
56715	PKD2L1	Q9P0L9	gi|33598944	2a79B	236	610	374	f.49	33.5372	PKD_channel(2.20E-135);Ion_trans(4.60E-29)
51459	unknown	unknown	gi|55959128	2a79B	110	497	387	a.102	32.3908	PKD_channel(3.30E-12);Ion_trans(0.013)
51457	MCOLN3	Q8TDD5	gi|24496763	2a79B	147	553	406	a.102	32.2974	PKD_channel(3.40E-12);Ion_trans(0.02)
548267	NAALAD2	Q9Y3Q0	gi|4885505	2ootA	1	740	739	d.144	35.9617	TFR_dimer(2.10E-33);Peptidase_M28(3.20E-21);PA(1.60E-09);Nicastrin(0.057)
547514	NAALADL1	Q9UQQ1	gi|57232740	2ootA	1	740	739	c.55	35.5564	TFR_dimer(3.30E-23);Peptidase_M28(3.60E-21);PA(3.30E-06);Nicastrin(0.079)
58741	FOLH1	Q04609	gi|4758398	2ootA	1	750	749	d.144	35.6963	TFR_dimer(3.30E-33);Peptidase_M28(2.30E-17);PA(1.90E-12)
560941	AARSD1	Q9BTE6	gi|13376886	1nyqA	190	460	270	d.185	33.2694	tRNA_SAD(7.90E-10)
53763	TROVE2	A0A024R983	gi|31377800	1yvpA	1	538	537	c.87	30.1371	TROVE(2.00E-97);DUF2201(9.10E-06);VWA_2(0.0058);VWA_CoxE(0.043)
580042	MTTP	P55157	gi|1834501	1lshA	1	820	819	a.104	37.4242	Vitellogenin_N(3.10E-77)
==Cluster_9=======================================================
DomID	GeneID	UniProt	GI	PDB	Start	End	Len	NNfold	NNdist	Pfam
577841	COPB2	P35606	gi|4758032	1nexB	301	681	380	c.55	31.3267	Coatomer_WDAD(3.40E-142)
547737	BBS1	Q8NFJ9	gi|28395045	1nr0A	1	593	592	b.30	35.3133	BBS1(1.10E-100);BBS2_Mid(1.20E-06)
563362	MED16	Q9Y2X0	gi|38146094	1nr0A	1	699	698	d.153	35.1932	Med16(5.90E-100);ANAPC4_WD40(0.00032);WD40(0.00045)
547736	BBS1	Q8NFJ9	gi|14042475	1nr0A	1	630	629	b.30	35.395	BBS1(1.40E-100);BBS2_Mid(1.60E-06)
563755	DPP9	Q86TI2	gi|23270812	1orvA	1	863	862	d.157	34.2465	DPPIV_N(8.30E-103);Peptidase_S9(2.20E-55);Peptidase_S15(3.10E-08);Esterase(0.00036);Abhydrolase_6(0.00055);Abhydrolase_1(0.0031);Abhydrolase_2(0.03);DLH(0.039);Hydrolase_4(0.064)
556020	unknown	A0A024R5Z6	gi|34329352	1orvA	160	898	738	d.157	34.2119	DPPIV_N(4.10E-104);Peptidase_S9(7.00E-61);Peptidase_S15(1.20E-07);Abhydrolase_6(0.00068);Abhydrolase_1(0.006);Abhydrolase_2(0.037);Esterase(0.071)
56800	BTRC	Q9Y297	gi|119570159	1p22A	84	569	485	d.153	40.148	WD40(1.60E-39);Beta-TrCP_D(2.20E-24);F-box-like(1.20E-10);ANAPC4_WD40(4.20E-10);F-box(8.80E-07);WD40_like(2.10E-06);Nup160(6.80E-06);DUF5046(0.013);eIF2A(0.02);DUF4508(0.044);Nucleoporin_N(0.098)
1408472	BTRC	A0A0S2Z4P6	gi|16117783	1p22A	135	605	470	b.69	35.9852	WD40(1.10E-39);Beta-TrCP_D(2.10E-24);F-box-like(1.20E-10);ANAPC4_WD40(3.60E-10);F-box(8.40E-07);WD40_like(1.80E-06);Nup160(6.00E-06);DUF5046(0.012);eIF2A(0.018)
571612	VPS16	Q9H269	gi|17978481	1r5mA	1	397	396	b.69	30.5712	Vps16_N(4.50E-108);Vps16_C(1.20E-05)
49819	EMC1	Q8N766	gi|22095331	1w6sA	182	873	691	b.30	30.4399	DUF1620(3.90E-25);PQQ(0.027)
556014	DPP8	Q6V1X1	gi|18450280	1x70A	149	882	733	d.157	34.4661	DPPIV_N(4.00E-104);Peptidase_S9(6.90E-61);Peptidase_S15(1.20E-07);Abhydrolase_6(0.00067);Abhydrolase_1(0.0059);Abhydrolase_2(0.036);Esterase(0.071)
589274	DPP6	A7E2E4	gi|86792774	1xfdA	119	865	746	b.70	44.7694	DPPIV_N(1.40E-111);Peptidase_S9(2.50E-39);PD40(2.90E-08);DLH(0.0063)
1508409	DPP8	Q6V1X1	gi|37577091	2bgrA	89	847	758	b.69	31.3314	DPPIV_N(4.20E-104);Peptidase_S9(2.70E-31)
49790	unknown	unknown	gi|55665863	2dw5A	1	663	662	b.30	30.298	PAD(1.40E-173);PAD_M(6.50E-63);PAD_N(2.50E-36)
586702	SCIN	Q9Y6U3	gi|119614053	2fghA	1	715	714	c.94	30.5181	Gelsolin(1.70E-97);Lipoprotein_Ltp(0.018)
592850	GSN	P06396	gi|38044288	2fghA	1	731	730	c.94	30.1118	Gelsolin(1.30E-109)
592852	GSN	P06396	gi|4504165	2fghA	1	782	781	c.94	30.4035	Gelsolin(2.10E-109)
579186	ANAPC4	Q9UJX5	gi|41327749	2gnqA	1	326	325	b.69	30.0795	ANAPC4_WD40(8.20E-27);ANAPC4(2.00E-18);PD40(0.067)
580510	FBXW7	Q969H0	gi|16117781	2ovpB	244	707	463	b.69	31.8356	WD40(2.70E-50);Nup160(6.20E-17);ANAPC4_WD40(8.50E-17);F-box-like(1.80E-13);F-box(3.80E-09);PQQ_2(1.80E-06);Ge1_WD40(9.40E-06);WD40_like(0.00013);eIF2A(0.00067);CDtoxinA(0.0011);PALB2_WD40(0.0017);Hira(0.0044);PQQ(0.0057);AsnC_trans_reg(0.065);YopH_N(0.077)
580264	BBS7	Q8IWZ6	gi|29029557	2z8rA	1	381	380	b.69	30.8495	BBS2_Mid(0.00017);Itfg2(0.0028);FlxA(0.02);ANAPC4_WD40(0.056);Amdo_NSP(0.077);VCBS(0.081)
==Cluster_10=======================================================
DomID	GeneID	UniProt	GI	PDB	Start	End	Len	NNfold	NNdist	Pfam
556876	WFIKKN1	Q96NZ8	gi|16751923	1e07A	1	429	428	b.1	35.1546	Kunitz_BPTI(2.20E-25);Ig_3(2.50E-16);I-set(1.70E-15);Ig_2(1.50E-11);ig(3.30E-10);WAP(9.70E-08);V-set(5.40E-07);Kazal_2(6.80E-06)
592259	ROR2	Q01974	gi|19743898	1e07A	1	443	442	b.1	35.0368	Kringle(2.50E-24);I-set(1.10E-18);Ig_3(7.60E-16);Fz(1.60E-10);Ig_2(1.50E-09);ig(4.50E-07);V-set(9.40E-07);C2-set_2(0.012);Ig_5(0.054)
1521475	ADAM33	Q9BZ11	gi|37181747	1n7dA	334	734	400	a.133	34.0315	ADAM_CR(6.50E-29);Disintegrin(1.80E-20);Reprolysin(1.50E-19);Reprolysin_5(1.60E-06);Reprolysin_2(2.80E-05);Reprolysin_4(0.00016);Reprolysin_3(0.0037);Peptidase_M10(0.009);Peptidase_M54(0.013);Metallopep(0.042);Peptidase_M43(0.055);DUF4953(0.089)
555083	JAG2	Q9Y219	gi|21704279	1n7dA	1	404	403	a.133	32.7726	MNNL(2.80E-28);DSL(4.30E-25);EGF(2.00E-13);hEGF(6.80E-07);EGF_2(0.0003)
1521477	ADAM23	A0A024R3W8	gi|4501913	1n7dA	447	832	385	a.133	31.3223	ADAM_CR(2.00E-26);Disintegrin(1.70E-17);Reprolysin(9.00E-14);EGF_2(0.00011)
584889	unknown	unknown	gi|12141249	1n7dA	421	746	325	b.29	30.3399	EGF(2.50E-08)
1536367	JAG1	P78504	gi|4557679	1n7dA	1	460	459	a.133	33.0091	MNNL(9.90E-29);DSL(7.70E-26);EGF(1.70E-18);hEGF(2.40E-11);EGF_2(3.40E-08);EGF_CA(0.0058);cEGF(0.034)
1521550	ADAM33	Q9BZ11	gi|24041040	1n7dA	290	673	383	d.2	35.6503	Reprolysin(3.70E-34);ADAM_CR(6.00E-29);Disintegrin(1.70E-20);Reprolysin_5(6.80E-12);Reprolysin_2(2.90E-11);Reprolysin_3(2.90E-09);Reprolysin_4(1.30E-07);Peptidase_M10(0.0063);Peptidase_M54(0.012);Metallopep(0.028);Peptidase_M43(0.038);DUF4953(0.083)
567771	unknown	B2RNB2	gi|1857673	1n7dA	412	740	328	d.58	31.322	ADAM17_MPD(3.00E-22);Disintegrin(2.00E-15);Reprolysin_2(3.80E-05)
567775	unknown	unknown	gi|11497006	1n7dA	470	694	224	a.133	33.2046	ADAM17_MPD(1.60E-22);Disintegrin(9.70E-16)
1518009	ADAM11	O75078	gi|4585710	1n7dA	341	769	428	a.133	32.1228	Reprolysin(5.90E-29);ADAM_CR(3.60E-22);Disintegrin(3.50E-16);EGF_2(5.80E-05);hEGF(0.0061)
560196	unknown	D9ZGG2	gi|14326449	1oc0B	1	69	68	g.92	30.1184	Somatomedin_B(6.80E-11)
1449158	TFF2	Q03403	gi|4885629	1pcpA	1	129	128	g.16	30.6587	Trefoil(2.90E-26)
559520	VMO1	Q7Z5L0	gi|37183315	1vmoA	1	202	201	b.29	30.8901	VOMI(7.40E-59)
555077	JAG2	Q9Y219	gi|21704277	2a64A	1	413	412	a.133	32.4871	MNNL(2.90E-28);DSL(4.50E-25);EGF(6.70E-17);hEGF(2.20E-05);EGF_2(0.00032);EGF_CA(0.00081)
585806	unknown	unknown	gi|57162309	2dduA	1	148	147	g.3	30.5785	Somatomedin_B(2.90E-19)
588441	unknown	A4D0T1	gi|37181680	2id5A	1	516	515	d.24	33.748	LRR_8(4.50E-41);LRR_4(1.40E-22);LRR_5(2.20E-20);I-set(2.90E-13);LRR_9(2.20E-12);Ig_3(2.30E-12);Ig_2(4.40E-07);ig(8.40E-07);LRRNT(5.40E-06);LRRCT(0.00085);LRR_1(0.0077);V-set(0.05)
591639	LINGO2	Q7L985	gi|37181334	2id5A	1	531	530	b.8	36.4223	LRR_8(1.60E-60);LRR_5(2.90E-27);LRR_4(3.60E-22);I-set(6.20E-17);Ig_3(2.80E-15);LRR_1(4.20E-09);ig(6.50E-09);Ig_2(2.30E-07);LRR_9(2.00E-05);LRRNT(2.70E-05);V-set(0.00023);C2-set_2(0.053);Ig_5(0.059)
565391	LRFN3	Q9BTN0	gi|13375646	2id5A	1	532	531	b.8	30.3902	LRR_8(4.30E-44);LRR_4(8.10E-13);I-set(1.50E-12);Ig_3(5.90E-10);LRR_1(3.80E-07);Ig_2(8.60E-07);fn3(1.50E-06);LRR_9(5.10E-06);ig(5.20E-05);LRR_6(0.0008)
58537	LRRC4C	Q9HCJ2	gi|37181706	2id5A	1	455	454	d.24	31.2453	LRR_8(1.90E-56);LRR_5(4.70E-23);LRR_4(5.30E-22);I-set(7.30E-15);ig(3.00E-12);Ig_3(8.40E-12);LRR_9(2.30E-09);V-set(3.20E-08);Ig_2(3.60E-07);LRR_1(9.40E-07);LRRNT(0.0027)
556360	LINGO1	Q96FE5	gi|119619602	2id5A	1	529	528	b.8	35.5765	LRR_8(9.70E-62);LRR_5(5.20E-25);LRR_4(5.10E-23);I-set(2.20E-13);Ig_3(7.70E-11);LRR_9(2.20E-07);Ig_2(5.20E-07);ig(9.20E-07);LRR_1(3.90E-05);LRRNT(0.0044)
588636	LRRC4	Q9HBW1	gi|37181734	2id5A	1	430	429	d.24	32.5349	LRR_8(9.10E-43);LRR_5(3.90E-20);LRR_4(1.60E-19);Ig_3(6.70E-09);LRR_1(7.10E-09);LRR_9(3.70E-08);I-set(4.40E-07);V-set(0.00015);LRR_6(0.00061);ig(0.00082);LRRNT(0.00095)
54001	LRRN2	A0A024R993	gi|42544233	2id5A	1	523	522	d.24	33.7366	LRR_8(3.00E-77);LRR_4(1.20E-29);LRR_5(1.10E-18);LRR_9(6.20E-15);I-set(5.30E-13);Ig_3(3.40E-11);LRR_1(5.80E-09);ig(2.20E-07);Ig_2(1.70E-06);V-set(0.00027);LRRCT(0.00075);LRRNT(0.0013)
54699	ZP4	Q12836	gi|10863987	2ocwA	1	540	539	b.50	30.2847	Zona_pellucida(2.40E-54);Trefoil(4.00E-10)
547402	FLRT1	Q9NZU1	gi|37181736	2z82A	1	674	673	b.88	31.6245	LRR_8(9.00E-33);LRR_4(3.00E-15);LRR_5(1.80E-08);LRR_9(6.30E-07);LRRNT(1.30E-06);fn3(0.00026);LRR_1(0.00036);TPKR_C2(0.00044);LRR_6(0.00048);LRRCT(0.0019)
==Cluster_11=======================================================
DomID	GeneID	UniProt	GI	PDB	Start	End	Len	NNfold	NNdist	Pfam
582956	RARS	P54136	gi|15149476	1bs2A	1	660	659	c.37	34.8803	tRNA-synt_1d(2.80E-170);DALR_1(1.90E-32);Arg_tRNA_synt_N(2.80E-24);tRNA-synt_1e(0.00032)
588868	unknown	A0A024R791	gi|51094797	1ciiA	1	488	487	f.5	40.3648	V_ATPase_I(1.20E-174)
560872	ATP6V0A1	Q53X12	gi|19913418	1ciiA	1	468	467	d.185	35.9535	V_ATPase_I(1.00E-178)
1513122	TCIRG1	A0A024R5E5	gi|19924145	1ciiA	1	499	498	c.37	34.4174	V_ATPase_I(1.00E-136);7TM_GPCR_Srt(0.076)
551980	ATP6V0A2	Q9Y487	gi|42741679	1ciiA	1	490	489	c.37	39.7969	V_ATPase_I(7.80E-163);Takusan(0.026);CENP-F_leu_zip(0.077)
584161	VARS	A0A024RCN6	gi|5454158	1gaxA	294	1264	970	c.37	35.5165	tRNA-synt_1(1.10E-198);Anticodon_1(8.20E-33);tRNA-synt_1g(3.40E-12);tRNA-synt_1_2(1.10E-11);Val_tRNA-synt_C(0.019);tRNA-synt_1e(0.031);Jag_N(0.038)
49260	unknown	unknown	gi|56204890	1oz4A	106	648	542	c.37	43.0777	DUF3523(9.10E-76);AAA(2.40E-21);AAA_22(6.70E-05);AAA_16(7.60E-05);RuvB_N(0.0001);AAA_19(0.0021);AAA_24(0.0025);Mg_chelatase(0.0031);Zot(0.0043);ATPase(0.0046);TsaE(0.0086);AAA_5(0.0091);RNA_helicase(0.015);AAA_25(0.022);AAA_33(0.027);AAA_18(0.032);AAA_3(0.04);Sigma54_activ_2(0.062);NACHT(0.072)
563804	LONP1	P36776	gi|21396489	1qvrA	1	762	761	c.37	31.81	LON_substr_bdg(1.00E-31);AAA(1.10E-24);AAA_5(3.50E-09);AAA_2(8.20E-08);RuvB_N(1.40E-07);AAA_16(5.10E-07);AAA_PrkA(2.40E-06);AAA_22(2.90E-05);AAA_14(0.00056);RNA_helicase(0.0018);ATPase_2(0.0021);IstB_IS21(0.0022);LXG(0.0083);DUF258(0.018);AAA_18(0.022);NTPase_1(0.024);NACHT(0.029);AAA_24(0.034);AAA_19(0.036);TsaE(0.038);NB-ARC(0.046);ABC_tran(0.051);AAA_30(0.074);AAA_3(0.074);Parvo_NS1(0.074);AAA…
574116	FTCD	O95954	gi|46255035	1tt9A	1	541	540	c.37	31.8402	FTCD_N(4.20E-71);FTCD(4.00E-70);FTCD_C(2.00E-67)
55448	CUL2	Q13617	gi|19482174	1u6gA	1	745	744	c.1	34.0887	Cullin(3.60E-170);Cullin_Nedd8(1.10E-26);Rio2_N(0.0023);TFIIE_alpha(0.055)
593700	ANAPC2	Q9UJX6	gi|7019327	1u6gA	88	822	734	d.92	31.1523	Cullin(1.90E-31);ANAPC2(2.10E-21)
589068	unknown	A0A090N7U0	gi|51105822	1u6gA	1	776	775	c.1	35.7158	Cullin(6.50E-194);Cullin_Nedd8(1.30E-28)
555521	VPS39	A0A024R9L9	gi|54234024	1xi4A	213	875	662	d.92	33.0109	Vps39_2(2.50E-33);Vps39_1(8.90E-33);Clathrin(2.60E-13);CNH(3.00E-06)
586773	ABCB5	Q2M3G0	gi|85397798	2hydA	230	812	582	f.37	30.3584	ABC_membrane(3.40E-60);ABC_tran(7.30E-36);SMC_N(9.90E-08);ABC_ATPase(0.00027);AAA_16(0.00034);AAA_22(0.0027);AAA_30(0.02);DUF258(0.026);AAA(0.028);AAA_5(0.045);DUF87(0.049);AAA_29(0.051);SbcCD_C(0.06);AAA_25(0.067);DUF2207(0.088)
51655	ABCD3	P28288	gi|4506341	2hydA	1	659	658	f.37	30.7116	ABC_membrane_2(2.30E-102);ABC_tran(1.50E-17);AAA_23(0.0007);SMC_N(0.0021);AAA_21(0.0088);AAA_29(0.02);AAA_27(0.09)
554398	ABCD4	A0A024R6B9	gi|4826958	2hydA	1	606	605	f.37	32.6284	ABC_membrane_2(4.20E-90);ABC_tran(1.40E-17);AAA_30(0.0011);SbmA_BacA(0.0012);AAA_16(0.0025);AAA_22(0.006);T2SSE(0.012);IRK(0.023);PhoH(0.026);DEAD(0.038);AAA_21(0.048);NACHT(0.07);AAA_29(0.074);DUF258(0.084)
1516001	ABCB7	A0A0S2Z2Z3	gi|42490749	2hydA	115	753	638	f.37	31.1764	ABC_membrane(5.30E-37);ABC_tran(6.70E-34);SMC_N(1.70E-05);AAA_16(0.00056);AAA_29(0.0026);DUF87(0.0081);AAA_22(0.052);AAA_28(0.068);AAA_19(0.075);AAA_30(0.083)
1506518	ABCD2	Q9UBJ2	gi|9945308	2hydA	77	740	663	c.1	32.0377	ABC_membrane_2(9.30E-107);ABC_tran(1.10E-18);AAA_21(0.0001);AAA_23(0.0013);AAA_29(0.0097);SMC_N(0.02);Rad17(0.032);ARID(0.036);RVP(0.037)
587779	ABCB4	P21439	gi|51094929	2hydA	1	677	676	f.37	30.8225	ABC_membrane(5.90E-92);ABC_tran(1.20E-38);SMC_N(4.50E-08);Zeta_toxin(4.40E-05);AAA(0.00015);AAA_16(0.00033);G-alpha(0.00081);ABC_ATPase(0.00089);AAA_14(0.0012);DUF258(0.0024);AAA_15(0.0041);AAA_22(0.005);AAA_29(0.0056);AAA_5(0.042);SbcCD_C(0.045);DUF815(0.05);AAA_30(0.052);DUF87(0.066);AAA_24(0.096)
595841	ABCD1	P33897	gi|7262393	2hydA	1	745	744	c.1	30.7274	ABC_membrane_2(1.90E-101);ABC_tran(8.80E-17);AAA_21(0.00042);Cyto_heme_lyase(0.0022);AAA_23(0.013);AAA_29(0.016);SMC_N(0.046);AAA_16(0.049);TBCA(0.076);Adeno_IVa2(0.088)
594949	unknown	unknown	gi|55663658	2hydA	110	752	642	f.37	31.3822	ABC_membrane(5.40E-37);ABC_tran(6.80E-34);SMC_N(1.70E-05);AAA_16(0.00056);AAA_29(0.0026);DUF87(0.0081);AAA_22(0.052);AAA_28(0.069);AAA_19(0.076);AAA_30(0.084)
571021	CUL3	A0A024R475	gi|4503165	2hyeC	1	768	767	c.1	30.1025	Cullin(4.50E-218);Cullin_Nedd8(1.50E-27);Phage_TAC_12(0.052)
595417	unknown	unknown	gi|57209316	2hyeC	194	913	719	c.1	35.9502	Cullin(1.10E-213);Cullin_Nedd8(7.60E-26);SecA_SW(0.00028);TrmB(0.082)
553182	unknown	unknown	gi|14249866	2hyeC	1	659	658	c.1	33.9237	Cullin(3.90E-202);Cullin_Nedd8(2.50E-24)
568384	MSH2	P43246	gi|4557761	2o8bA	1	934	933	d.92	33.6055	MutS_V(7.10E-86);MutS_III(1.70E-36);MutS_II(5.40E-23);MutS_I(1.10E-21);MutS_IV(2.40E-20);AAA_27(0.0033)
568391	MSH6	P52701	gi|4504191	2o8bB	342	1360	1018	d.92	34.2502	MutS_V(4.00E-72);MutS_III(7.40E-35);MutS_I(3.30E-34);MutS_IV(3.30E-21);MutS_II(2.10E-12)
==Cluster_12=======================================================
DomID	GeneID	UniProt	GI	PDB	Start	End	Len	NNfold	NNdist	Pfam
553563	TGM1	P22735	gi|4507475	1f13A	1	817	816	d.83	30.9583	Transglut_C(2.90E-44);Transglut_N(8.30E-32);Transglut_core(1.60E-13)
583463	F13A1	P00488	gi|15987821	1f13A	1	732	731	d.83	30.5101	Transglut_C(5.80E-48);Transglut_N(7.90E-34);Transglut_core(1.60E-17)
1537199	unknown	unknown	gi|119617226	1jv2A	1	1064	1063	b.80	31.9621	Integrin_alpha2(8.20E-118);FG-GAP(5.40E-25);VCBS(1.50E-15);FG-GAP_2(0.0055)
570309	unknown	L7RXH0	gi|62988870	1jv2A	1	1048	1047	d.23	35.2697	Integrin_alpha2(3.00E-124);FG-GAP(5.90E-28);VCBS(3.90E-14);Integrin_alpha(7.70E-05);LYRIC(0.0005)
550453	ITGA5	P08648	gi|14250644	1jv2A	1	1049	1048	b.80	34.5965	Integrin_alpha2(1.80E-108);FG-GAP(8.10E-27);VCBS(2.00E-11);Integrin_alpha(0.0042)
561341	ITGA3	P26006	gi|4504747	1jv2A	1	1051	1050	d.23	32.1345	Integrin_alpha2(1.70E-94);FG-GAP(6.50E-22);VCBS(4.60E-12);FG-GAP_2(1.60E-05);MTABC_N(0.011)
570089	ITGA6	P23229	gi|62702207	1jv2A	1	1073	1072	b.80	33.3668	Integrin_alpha2(4.10E-130);FG-GAP(1.50E-18);VCBS(9.10E-14);Integrin_alpha(9.00E-05);FG-GAP_2(0.017);LRR19-TM(0.046)
52213	ITGA10	O75578	gi|38569398	1jv2A	313	1167	854	d.23	32.6579	Integrin_alpha2(2.60E-38);FG-GAP(1.30E-17);VCBS(2.00E-07);VWA(0.032)
55104	unknown	unknown	gi|55664251	1jv2A	1	1063	1062	b.80	34.8688	Integrin_alpha2(9.30E-126);FG-GAP(1.70E-22);VCBS(5.90E-09);Integrin_alpha(2.40E-05)
576044	ITGA9	Q13797	gi|52485941	1jv2A	1	1035	1034	b.80	35.6528	Integrin_alpha2(1.10E-93);FG-GAP(1.20E-25);VCBS(3.60E-14);Integrin_alpha(0.00091);FG-GAP_2(0.0017)
561342	unknown	unknown	gi|6006011	1jv2A	1	985	984	b.30	31.0977	Integrin_alpha2(1.50E-94);FG-GAP(4.90E-22);VCBS(3.40E-12);FG-GAP_2(1.20E-05)
572516	unknown	V9HWG3	gi|119596446	1kv3A	1	687	686	d.83	30.9644	Transglut_C(8.60E-50);Transglut_N(1.20E-34);Transglut_core(7.00E-18);A2M_N(0.015)
1524950	AP2A1	O95782	gi|15963477	1ky6A	697	955	258	b.106	30.8272	Alpha_adaptin_C(1.70E-45);Alpha_adaptinC2(5.10E-21)
571556	unknown	unknown	gi|4467804	1sgxA	1	693	692	d.83	30.7605	Transglut_C(9.40E-51);Transglut_N(2.30E-33);Transglut_core(2.90E-16)
571557	unknown	unknown	gi|56203405	1sgxA	1	706	705	b.106	30.7385	Transglut_C(4.10E-43);Transglut_N(9.50E-32);Transglut_core(2.00E-16)
553997	unknown	A0A024R654	gi|7023080	1w63M	1	490	489	b.50	30.2211	Adap_comp_sub(1.20E-49)
566568	AP2A1	O95782	gi|15963476	1w80A	728	977	249	b.106	30.9502	Alpha_adaptin_C(1.60E-45);Alpha_adaptinC2(4.60E-21)
==Cluster_13=======================================================
DomID	GeneID	UniProt	GI	PDB	Start	End	Len	NNfold	NNdist	Pfam
580338	unknown	unknown	gi|7243181	1q55A	307	822	515	b.1	48.6767	Cadherin(4.50E-73);Cadherin_C_2(7.30E-11);Cadherin_3(5.20E-06);Cadherin_2(0.042)
595058	PCDH19	B3KU71	gi|157426847	1q55A	1	907	906	b.1	54.98	Cadherin(1.60E-87);Cadherin_2(1.10E-20);Cadherin_3(1.90E-10);Cadherin_C_2(0.0011);PepSY(0.004)
582523	unknown	unknown	gi|9256618	1q55A	1	794	793	b.1	52.4595	Cadherin(6.90E-79);Cadherin_2(3.70E-37);Cadherin_C_2(1.10E-27);Cadherin_3(1.70E-13);He_PIG(0.011)
582525	PCDHB7	Q9Y5E2	gi|11036656	1q55A	1	793	792	b.1	53.1283	Cadherin(2.00E-81);Cadherin_2(2.00E-36);Cadherin_C_2(8.60E-28);Cadherin_3(3.80E-11)
1526154	PCDH18	Q5HYG2	gi|14589929	1q55A	1	898	897	b.1	55.3417	Cadherin(2.20E-85);Cadherin_2(1.40E-15);Cadherin_3(5.10E-11);Cadherin_C_2(0.00035);BBS1(0.0055);TMEM154(0.027);PAG(0.064);DUF3418(0.072)
582536	PCDHB18P	Q96TA0	gi|14009451	1q55A	1	734	733	b.1	51.8849	Cadherin(7.80E-73);Cadherin_C_2(4.00E-28);Cadherin_2(5.90E-18);Cadherin_3(1.10E-11)
582518	PCDHB3	Q9Y5E6	gi|9256614	1q55A	1	796	795	b.1	53.1965	Cadherin(2.00E-77);Cadherin_2(2.70E-37);Cadherin_C_2(2.10E-27);Cadherin_3(4.00E-14)
552792	PCDH8	O95206	gi|6631102	1q55A	1	930	929	b.1	52.6996	Cadherin(4.40E-82);Cadherin_2(3.80E-17);Cadherin_3(2.50E-06)
582530	PCDHB12	Q9Y5F1	gi|9256606	1q55A	1	795	794	b.1	53.0894	Cadherin(1.10E-81);Cadherin_2(1.60E-35);Cadherin_C_2(1.50E-26);Cadherin_3(6.30E-10)
552794	PCDH8	A0A024QZ94	gi|14589937	1q55A	1	973	972	b.1	52.1874	Cadherin(6.30E-82);Cadherin_2(4.70E-17);Cadherin_3(3.10E-06)
582555	PCDHGC4	Q9Y5F7	gi|11128025	1q55A	1	861	860	b.1	54.7878	Cadherin(6.00E-82);Cadherin_2(3.50E-27);Cadherin_3(8.20E-11);Cadherin_tail(0.00018);Cadherin_C_2(0.0018)
1415986	PCDHAC2	Q9Y5I4	gi|9256600	1q55A	1	881	880	b.1	51.4131	Cadherin(3.50E-83);Cadherin_C_2(2.10E-28);Cadherin_2(7.20E-27);Cadherin_3(1.50E-09);Cadherin_tail(3.10E-07);DUF4958(0.00057);PepSY(0.029);He_PIG(0.099)
582576	PCDH12	Q9NPG4	gi|7706113	1q55A	1	791	790	b.1	54.9433	Cadherin(3.60E-81);Cadherin_2(1.30E-19);Cadherin_3(1.40E-07);PepSY(0.005)
582553	PCDHGC3	Q9BR81	gi|14277675	1q55A	1	811	810	b.1	54.2067	Cadherin(4.50E-83);Cadherin_2(2.20E-32);Cadherin_C_2(3.00E-15);Cadherin_3(1.80E-10)
582512	PCDHAC1	Q9H158	gi|14717401	1q55A	1	844	843	b.1	52.682	Cadherin(2.00E-68);Cadherin_2(1.10E-28);Cadherin_C_2(2.70E-09);Cadherin_tail(5.50E-09);Cadherin_3(0.00021)
582527	unknown	unknown	gi|14195605	1q55A	1	776	775	b.1	52.9614	Cadherin(8.60E-82);Cadherin_2(2.30E-38);Cadherin_C_2(6.20E-28);Cadherin_3(2.90E-15)
582516	PCDHB1	Q9Y5F3	gi|14195607	1q55A	1	818	817	b.1	53.0053	Cadherin(2.30E-80);Cadherin_2(1.40E-39);Cadherin_C_2(4.70E-17);Cadherin_3(5.60E-12);Ly49(0.076)
582550	PCDHGA12	O60330	gi|8850232	1q55A	1	735	734	b.1	53.8215	Cadherin(1.70E-84);Cadherin_2(1.30E-34);Cadherin_C_2(1.50E-13);Cadherin_3(8.70E-10);ChitinaseA_N(0.031);TMEM154(0.033);DPBB_1(0.075)
582517	PCDHB2	Q4KMG6	gi|9256612	1q55A	1	798	797	b.1	53.3463	Cadherin(2.50E-78);Cadherin_2(7.10E-42);Cadherin_C_2(2.00E-27);Cadherin_3(4.50E-12)
582557	PCDHGC5	Q9Y5F6	gi|11128023	1q55A	1	731	730	b.1	55.232	Cadherin(1.90E-83);Cadherin_2(2.20E-31);Cadherin_3(3.10E-08);Cadherin_C_2(2.10E-07)
582535	PCDHB14	Q9Y5E9	gi|9256608	1q55A	1	798	797	b.1	53.3228	Cadherin(1.30E-76);Cadherin_2(2.00E-37);Cadherin_C_2(4.40E-28);Cadherin_3(7.20E-14)
==Cluster_14=======================================================
DomID	GeneID	UniProt	GI	PDB	Start	End	Len	NNfold	NNdist	Pfam
56159	AP3M1	A0A024QZR5	gi|46370095	1w63M	1	418	417	d.83	38.6966	Adap_comp_sub(1.30E-75);Clat_adaptor_s(5.90E-06)
590108	AP3M2	P53677	gi|5803000	1w63M	1	418	417	d.83	36.2946	Adap_comp_sub(5.30E-76);Clat_adaptor_s(9.80E-06)
564657	AP1M1	A0A024R7K8	gi|14210504	1w63M	1	423	422	f.7	37.8508	Adap_comp_sub(7.10E-93);Clat_adaptor_s(5.00E-05)
588068	AP4M1	O00189	gi|17511694	1w63M	1	453	452	f.7	37.1432	Adap_comp_sub(7.90E-61);Clat_adaptor_s(3.10E-05)
547774	unknown	A0A024R5C5	gi|15079594	2qf7A	1	1178	1177	d.154	30.4878	CPSase_L_D2(1.20E-75);PYC_OADA(3.10E-70);Biotin_carb_N(6.00E-43);Biotin_carb_C(6.70E-35);HMGL-like(4.10E-25);Biotin_lipoyl(2.20E-17);ATPgrasp_Ter(2.90E-13);Dala_Dala_lig_C(8.70E-10);Biotin_lipoyl_2(2.00E-05);ATP-grasp_3(0.0075);ATPgrasp_YheCD(0.046);HlyD_D23(0.047)
578325	unknown	A0A0S2Z693	gi|12382296	2qf7A	1	725	724	c.66	35.1203	CPSase_L_D2(1.70E-77);Biotin_carb_N(2.90E-48);Biotin_carb_C(1.60E-36);Biotin_lipoyl(3.20E-17);Dala_Dala_lig_C(1.30E-14);ATP-grasp(8.10E-12);ATPgrasp_Ter(6.80E-11);Biotin_lipoyl_2(1.70E-07);ATP-grasp_3(4.50E-07);RimK(1.50E-06);ATPgrasp_ST(0.00025);ATP-grasp_4(0.00096);GARS_A(0.0014);RnfC_N(0.0021);HlyD_D23(0.0026);PTS_EIIA_1(0.0064);HlyD_3(0.0076);NQRA(0.059);DUF2118(0.096)
574672	SEC14L4	B2RMR2	gi|28376621	1o6uA	1	406	405	e.3	32.0336	CRAL_TRIO(1.20E-40);GOLD_2(7.50E-11);CRAL_TRIO_2(8.20E-07);CRAL_TRIO_N(0.00013);PhaG_MnhG_YufB(0.0093)
574668	SEC14L2	A0A024R1I5	gi|7110715	1o6uA	1	403	402	e.3	32.7702	CRAL_TRIO(1.60E-41);GOLD_2(2.80E-08);CRAL_TRIO_2(8.40E-07);CRAL_TRIO_N(0.00018)
574671	SEC14L3	Q6XCI7	gi|27923592	1o6uA	1	400	399	e.3	32.4438	CRAL_TRIO(6.80E-38);GOLD_2(1.50E-08);CRAL_TRIO_2(0.00063);CRAL_TRIO_N(0.0022)
582378	ETF1	P62495	gi|4759034	1dt9A	1	437	436	e.72	31.0665	eRF1_2(1.60E-48);eRF1_3(4.40E-39);eRF1_1(6.70E-20);Ribosomal_L7Ae(0.01)
589190	NOS3	P29474	gi|40254422	1tllA	493	1203	710	c.66	30.9302	FAD_binding_1(1.90E-81);Flavodoxin_1(1.20E-52);NAD_binding_1(6.00E-20);HTH_15(0.017)
560176	NOS2	P35228	gi|24041029	1tllA	504	1153	649	c.66	30.6879	FAD_binding_1(6.30E-83);Flavodoxin_1(2.60E-42);NAD_binding_1(1.00E-23);NAD_binding_6(0.048)
569524	EPB41L5	Q9HCM4	gi|23270923	2he7A	1	333	332	d.96	30.9248	FERM_C(5.00E-22);FERM_M(2.70E-17);FERM_N(2.40E-15);ACBP(0.027)
1536665	EPB41L5	Q9HCM4	gi|32451867	2he7A	1	330	329	d.96	30.2609	FERM_C(9.90E-22);FERM_M(2.70E-17);FERM_N(2.40E-15);ACBP(0.026)
581752	DMGDH	B3KQ84	gi|24797151	1pj5A	1	866	865	c.3	30.8297	GCV_T(1.00E-68);DAO(3.00E-61);GCV_T_C(9.10E-23);FAO_M(5.30E-13);SoxG(1.60E-07);Pyr_redox_3(4.00E-07);NAD_binding_8(8.50E-05);Pyr_redox_2(0.00026);FAD_binding_2(0.00031);FAD_binding_3(0.0017);Thi4(0.0025);ApbA(0.011);NAD_binding_9(0.02);Pyr_redox(0.023)
558716	unknown	unknown	gi|32261326	1pj5A	1	878	877	c.3	30.2185	GCV_T(1.00E-69);DAO(2.70E-56);GCV_T_C(7.40E-22);FAO_M(7.30E-17);FAD_binding_2(1.50E-08);Pyr_redox_2(9.40E-08);Thi4(9.00E-05);Pyr_redox_3(0.00016);FAD_binding_3(0.00018);Trp_halogenase(0.0006);GMC_oxred_N(0.001);HI0933_like(0.0047);NAD_binding_8(0.0064);Pyr_redox(0.023);TrkA_N(0.096)
580071	MANBA	O00462	gi|7012907	2je8A	1	879	878	c.66	34.3927	Glyco_hydro_2_C(1.70E-07);Glyco_hydro_2_N(0.00014)
587435	GUSB	P08236	gi|37674400	1bhgA	1	651	650	c.66	30.0424	Glyco_hydro_2_C(6.10E-115);Glyco_hydro_2_N(1.30E-17);Glyco_hydro_2(1.30E-07);Glyco_hydro_42(0.025)
573236	MTG2	Q9H4K7	gi|24308117	1lnzA	70	406	336	c.37	31.1424	GTP1_OBG(2.20E-45);MMR_HSR1(1.80E-24);FeoB_N(6.60E-12);Arf(6.80E-06);Dynamin_N(0.00059);DUF258(0.0057);MMR_HSR1_C(0.016);Gtr1_RagA(0.018);Ras(0.062)
571705	HSPA12B	Q96MM6	gi|31317303	1yuwA	1	686	685	c.55	30.3414	HSP70(0.016)
584163	unknown	unknown	gi|27436929	1yuwA	1	562	561	b.40	33.5471	HSP70(1.20E-258);MreB_Mbl(8.60E-17);FtsA(0.0031);FGGY_C(0.0034);BcrAD_BadFG(0.04)
582379	HSPA9	P38646	gi|24234688	1yuwA	1	603	602	b.40	32.9517	HSP70(1.20E-262);MreB_Mbl(7.70E-16);FGGY_C(2.40E-06);FtsA(0.0017)
584165	unknown	unknown	gi|5123454	1yuwA	1	561	560	b.40	33.8448	HSP70(1.60E-260);MreB_Mbl(5.80E-17);FtsA(0.0026);FGGY_C(0.0073);DDR(0.058)
592999	HSPA5	P11021	gi|16507237	1yuwA	1	582	581	b.40	32.9323	HSP70(1.90E-265);MreB_Mbl(2.90E-18);FtsA(3.10E-05);DUF4624(0.00043);Hydantoinase_A(0.002);DDR(0.006);FGGY_C(0.028);StbA(0.03)
554154	HSPA2	A0A024R6B5	gi|13676857	1yuwA	1	563	562	b.40	33.4646	HSP70(2.90E-259);MreB_Mbl(1.10E-17);FGGY_C(0.00077);FtsA(0.0011);BcrAD_BadFG(0.0031);DDR(0.046);DUF1464(0.051);Hydantoinase_A(0.069)
548831	HSPA8	P11142	gi|5729877	1yuwA	1	560	559	b.40	33.1785	HSP70(3.10E-262);MreB_Mbl(7.60E-19);FGGY_C(0.0016);FtsA(0.0029);BcrAD_BadFG(0.008);DDR(0.02);StbA(0.02)
53217	HSPA6	B3KSM6	gi|34419635	1yuwA	1	562	561	b.40	33.976	HSP70(6.40E-259);MreB_Mbl(4.50E-17);FtsA(0.0049);FGGY_C(0.007);Hydantoinase_A(0.02);DUF1464(0.044)
55080	HSPA14	Q0VDF9	gi|82880658	1yuwA	1	509	508	d.154	30.2226	HSP70(6.50E-117);MreB_Mbl(6.40E-11);Actin(0.0057);ArAE_2(0.057)
584167	unknown	unknown	gi|4885431	1yuwA	1	553	552	b.40	33.1086	HSP70(9.70E-260);MreB_Mbl(5.70E-17);FtsA(0.0023);FGGY_C(0.0074);DDR(0.056)
554942	unknown	K9JA46	gi|61656605	2cg9A	1	732	731	c.52	32.1562	HSP90(2.50E-243);HATPase_c(7.80E-16);HATPase_c_3(1.90E-12);Zip(0.074);LOH1CR12(0.092)
584838	unknown	A0A024RD80	gi|34304590	2cg9A	1	724	723	c.77	32.436	HSP90(5.20E-243);HATPase_c(3.70E-15);HATPase_c_3(1.30E-10)
557247	TRAP1	Q12931	gi|17511976	2iopA	85	704	619	c.52	31.7187	HSP90(8.30E-101);HATPase_c_3(5.30E-12);HATPase_c(1.10E-10)
551347	HSP90B1	P14625	gi|4507677	2cg9A	1	803	802	e.72	30.8527	HSP90(8.70E-230);HATPase_c(3.80E-15);HATPase_c_3(3.30E-11);DUF4518(0.022)
581716	PDE8B	O95263	gi|27372879	1w25A	100	491	391	c.37	30.4942	PAS_9(6.80E-15);PAS(7.30E-14);PAS_3(1.60E-10);PAS_4(2.80E-07);PAS_8(1.40E-05);DUF4194(0.044)
590619	CPQ	A0A024R9B8	gi|7706387	2ootA	1	472	471	e.72	30.005	Peptidase_M28(6.60E-25);Peptidase_M20(5.40E-07);PA(0.01)
552062	unknown	A0A024RBS5	gi|14579645	1yvuA	96	861	765	c.66	31.5696	Piwi(3.00E-108);PAZ(2.20E-36);ArgoN(1.40E-05);ArgoL1(1.80E-05)
589733	PIWIL2	Q8TC59	gi|24431985	1yvuA	218	973	755	c.66	31.6377	Piwi(3.00E-87);PAZ(1.60E-33);ArgoL1(1.30E-08);ArgoN(0.0021)
52842	unknown	Q16716	gi|1230590	1t5aA	1	566	565	d.157	35.3159	PK(3.30E-166);PK_C(3.20E-32);IMPDH(0.0014);HpcH_HpaI(0.011)
52841	PKLR	P30613	gi|10835121	1t5aA	1	574	573	d.157	35.5249	PK(3.40E-166);PK_C(3.30E-32);IMPDH(0.0014);HpcH_HpaI(0.012)
51713	RTCA	O00442	gi|4506589	1qmhA	1	366	365	d.252	33.7538	RTC(1.00E-86);RTC_insert(5.80E-25)
591411	unknown	unknown	gi|55663522	1qmhA	1	373	372	d.104	30.9712	RTC(3.40E-59);RTC_insert(8.10E-38)
51712	unknown	unknown	gi|55666245	1qmhA	1	379	378	d.252	33.3951	RTC(6.00E-81);RTC_insert(6.30E-25)
56119	SEC24C	A0A024QZM6	gi|38373671	2nupB	343	1094	751	c.55	38.2425	Sec23_trunk(4.90E-92);Sec23_helical(1.70E-26);Sec23_BS(4.50E-18);zf-Sec23_Sec24(8.10E-15);Gelsolin(1.40E-12)
553735	SEC23A	Q15436	gi|38202214	2nupA	1	765	764	c.55	42.6875	Sec23_trunk(7.00E-80);Sec23_BS(1.50E-33);Sec23_helical(1.20E-26);zf-Sec23_Sec24(1.40E-15);Gelsolin(5.90E-15);APP_E2(0.02)
571933	SEC23B	Q15437	gi|14591926	2nupA	1	767	766	c.55	42.5772	Sec23_trunk(8.80E-80);Sec23_BS(5.10E-32);Sec23_helical(6.00E-25);Gelsolin(7.00E-17);zf-Sec23_Sec24(3.00E-15)
556785	TARSL2	A2RTX5	gi|38570111	1qf6A	161	802	641	c.94	30.3913	tRNA-synt_2b(9.50E-37);HGTP_anticodon(4.40E-18);TGS(2.10E-12);tRNA_SAD(1.30E-11)
576754	ITIH4	B2RMS9	gi|31542984	2ok5A	234	586	352	c.119	31.2026	VWA(1.50E-28);VWA_3(8.30E-20);VWA_2(2.60E-15);vWA-TerF-like(1.50E-06);VWA_CoxE(0.00047);CobT_C(0.015);DUF2201(0.089)
==Cluster_15=======================================================
DomID	GeneID	UniProt	GI	PDB	Start	End	Len	NNfold	NNdist	Pfam
558446	CDH11	P55287	gi|16306532	2a62A	1	360	359	b.1	35.5925	Cadherin(6.00E-52);Cadherin_3(3.50E-05);Cadherin_2(0.058)
597188	unknown	unknown	gi|119600770	1q55A	139	866	727	b.1	35.2299	Cadherin(6.10E-59);RTC(0.089)
553412	CDH24	Q86UP0	gi|30171998	2a62A	1	354	353	b.1	34.9892	Cadherin(6.50E-52);Cadherin_2(0.00028)
581083	CDH12	P55289	gi|16445393	2a62A	1	377	376	b.1	36.7452	Cadherin(3.70E-53);Cadherin_3(0.00013);Y_Y_Y(0.015);Cadherin_2(0.047)
558440	CDH8	P55286	gi|16306539	2a62A	1	385	384	b.1	35.0968	Cadherin(8.50E-52);Cadherin_2(0.0022)
581079	CDH18	Q13634	gi|4826671	2a62A	49	377	328	b.1	34.922	Cadherin(1.50E-51);Cadherin_3(1.10E-07);Cadherin_2(0.011)
581104	CDH6	P55285	gi|4826673	2a62A	1	378	377	b.1	36.6962	Cadherin(2.60E-50);Cadherin_3(0.00093);Cadherin_2(0.019)
1545783	RET	A0A024R7T2	gi|10862703	1l3wA	1	510	509	b.1	30.8509	Cadherin(2.20E-19)
553415	CDH24	Q86UP0	gi|37181510	2a62A	1	369	368	b.1	35.9698	Cadherin(4.50E-52);Cadherin_2(0.00033)
572812	CDH22	A8K0L9	gi|16753221	2a62A	1	397	396	b.1	36.6669	Cadherin(3.10E-52);Cadherin_3(2.20E-06);Cadherin_2(0.00092);FBPase(0.031)
563091	CDH20	Q9HBT6	gi|16306537	2a62A	71	367	296	b.1	32.0808	Cadherin(5.40E-49);Cadherin_3(0.00016);Cadherin_2(0.0018)
==Cluster_16=======================================================
DomID	GeneID	UniProt	GI	PDB	Start	End	Len	NNfold	NNdist	Pfam
589609	FGL1	Q08830	gi|42544202	1deqB	1	312	311	d.305	41.7818	Fibrinogen_C(1.00E-79)
587705	unknown	A4D1B8	gi|21707168	1deqC	1	439	438	d.305	44.5731	Fibrinogen_C(2.40E-97);FlaC_arch(0.00018);DivIC(0.0039);DUF3166(0.015);BST2(0.022);LPP(0.022);DUF4618(0.025);Mnd1(0.027);BLOC1_2(0.04);Laminin_II(0.042);Cnn_1N(0.053);Snapin_Pallidin(0.056);TBPIP(0.058);Tropomyosin(0.071);DUF948(0.095)
580556	FGG	P02679	gi|14488402	1deqC	1	453	452	d.305	43.5577	Fibrinogen_C(3.20E-97);Fib_alpha(6.00E-48);Reo_sigmaC(0.0084);Spc7(0.029);Syntaxin(0.029);CEP209_CC5(0.094)
548383	ANGPTL5	Q86XS5	gi|187960047	1deqC	1	388	387	e.63	38.4747	Fibrinogen_C(1.70E-53);Phage_Gp23(0.036)
49582	ANGPTL7	O43827	gi|37181722	1ei3B	1	346	345	d.108	39.4604	Fibrinogen_C(1.70E-71);IncA(0.00082);Noelin-1(0.0042)
53554	unknown	A0A024R908	gi|29791750	1ei3B	154	491	337	c.52	43.7642	Fibrinogen_C(1.60E-73)
564021	ANGPTL4	Q9BY76	gi|21536398	1ei3B	1	406	405	d.110	46.9913	Fibrinogen_C(1.80E-56);SlyX(0.0059);HeLo(0.015);Spc7(0.016);Exonuc_VII_L(0.06);DivIC(0.072);IncA(0.075)
580550	unknown	V9HVY1	gi|7924018	1ei3B	1	491	490	d.166	41.4852	Fibrinogen_C(3.20E-97);Fib_alpha(4.00E-46);CALCOCO1(0.019)
593066	unknown	A0A024R868	gi|37181668	1ei3B	150	493	343	b.40	43.4685	Fibrinogen_C(1.20E-74)
564124	unknown	A0A024R7A9	gi|37181672	1ei3B	136	470	334	d.305	45.2554	Fibrinogen_C(5.90E-66)
51191	ANGPTL3	Q9Y5C1	gi|37181666	1ei3B	113	460	347	d.305	43.2659	Fibrinogen_C(3.60E-53);DUF3962(0.052)
589464	ANGPT2	O15123	gi|8570647	1i84S	1	352	351	d.305	38.4159	Fibrinogen_C(3.20E-42);Spc29(0.0027);SlyX(0.0084);UCH(0.095)
==Cluster_17=======================================================
DomID	GeneID	UniProt	GI	PDB	Start	End	Len	NNfold	NNdist	Pfam
555792	unknown	A0A024R5S7	gi|55249556	1i84S	1	325	324	a.2	30.5803	DUF4366(0.0031);HemX(0.014)
555800	DYX1C1	Q8WXU2	gi|21754406	2gw1A	1	376	375	a.79	31	CS(2.40E-10);TPR_1(1.40E-06);TPR_11(3.20E-05);TPR_2(9.60E-05);TPR_9(0.0038);TPR_12(0.013)
552284	unknown	unknown	gi|55958496	2tmaA	905	1228	323	a.21	32.7469	Tcp10_C(5.20E-27);CCDC144C(0.00025);TSC22(0.0009)
589861	STMN4	Q9H169	gi|21361947	1sa1E	1	216	215	a.137	30.2812	Stathmin(3.80E-59)
594880	unknown	A0A0S2Z4Z9	gi|15082448	1qm9A	155	336	181	a.21	35.8126	NOPS(9.60E-28);RRM_1(1.90E-10);Lipoprotein_18(0.003);PAS_7(0.015)
50069	STMN1	P16949	gi|51895905	1sa1E	1	149	148	a.137	32.5595	Stathmin(9.20E-61);CCDC84(0.022);Ribonuc_2-5A(0.043)
587922	PPP1R9A	Q9ULJ8	gi|6330611	1i84S	88	448	360	b.40	37.2285	PDZ(4.60E-14);PDZ_2(0.00064);RVT_3(0.031);DUF4840(0.051);PKI(0.065)
==Cluster_18=======================================================
DomID	GeneID	UniProt	GI	PDB	Start	End	Len	NNfold	NNdist	Pfam
572569	PLCG1	P19174	gi|33598946	2fjuB	1	466	465	d.185	30.0077	PI-PLC-X(2.60E-66);PH_12(3.10E-05);PH(7.60E-05);GDPD(0.0002);EF-hand_6(0.018)
571818	unknown	unknown	gi|57208404	2fjuB	1	796	795	b.40	33.5021	PI-PLC-X(6.90E-59);PI-PLC-Y(1.90E-39);EF-hand_like(2.20E-11);C2(3.20E-07);TAFH(0.024);DUF913(0.031)
549627	PLCZ1	Q86YW0	gi|25188201	1djgA	1	608	607	d.153	33.9584	PI-PLC-X(1.50E-59);PI-PLC-Y(6.40E-40);EF-hand_like(9.60E-23);C2(2.60E-13);EF-hand_10(0.024);EF-hand_6(0.034)
571816	PLCB1	Q9NQ66	gi|33356544	2fjuB	1	799	798	b.40	33.6381	PI-PLC-X(7.00E-59);PI-PLC-Y(1.90E-39);EF-hand_like(2.20E-11);C2(3.20E-07);TAFH(0.024);DUF913(0.031)
571826	unknown	unknown	gi|57208238	2fjuB	1	822	821	b.40	34.6845	PI-PLC-X(1.40E-62);PI-PLC-Y(5.40E-42);EF-hand_like(6.10E-14);C2(1.30E-08);EF-hand_6(0.087)
547428	PLCB3	Q01970	gi|11386139	2fjuB	1	833	832	d.185	32.3936	PI-PLC-X(2.20E-57);PI-PLC-Y(2.20E-41);EF-hand_like(2.40E-10);C2(3.60E-07)
576050	PLCD1	P51178	gi|37572274	1djgA	135	756	621	d.153	37.472	PI-PLC-X(7.30E-63);PI-PLC-Y(3.00E-41);EF-hand_like(8.60E-37);EF-hand_10(1.90E-25);C2(1.10E-17);EF-hand_6(9.90E-06);EF-hand_1(2.20E-05);EF-hand_7(0.00043);EF-hand_5(0.0071);TEP1_N(0.094)
==Cluster_19=======================================================
DomID	GeneID	UniProt	GI	PDB	Start	End	Len	NNfold	NNdist	Pfam
547716	MRPL11	Q9Y3B7	gi|7705618	2ftcG	1	192	191	d.43	31.0598	Ribosomal_L11_N(5.30E-23);Ribosomal_L11(1.70E-22)
570873	NHEJ1	Q9H9Q4	gi|13376142	1ik9A	1	299	298	d.74	30.1406	XLF(3.60E-38)
551336	PAH	A0A024RBG4	gi|4557819	1phzA	1	452	451	d.126	30.337	Biopterin_H(2.40E-174);ACT(1.80E-09)
603267	unknown	unknown	gi|17463006	na	1	260	259	d.77	31.473	SIMPL(3.30E-24);Transglut_C(0.0098);Dot_icm_IcmQ(0.06)
573172	TUBB1	Q9H4B7	gi|13562114	1ffxB	1	451	450	d.79	31.7053	Tubulin(4.20E-69);Tubulin_C(2.20E-40);Misat_Tub_SegII(1.60E-05);Tubulin_2(0.0022);Tubulin_3(0.0068)
572994	MOCS3	O95396	gi|7657339	1jw9B	1	299	298	c.2	30.1451	ThiF(3.30E-62);Sacchrp_dh_NADP(0.0086)
==Cluster_20=======================================================
DomID	GeneID	UniProt	GI	PDB	Start	End	Len	NNfold	NNdist	Pfam
572537	unknown	unknown	gi|21689927	1hluA	1	388	387	c.1	35.943	Actin(1.20E-21);DUF1542(0.004)
1485027	NUP88	Q99567	gi|24497453	1i84S	350	741	391	a.2	36.4345	Nup88(6.20E-164);CK2S(0.012);WHIM1(0.077);PqqD(0.095)
589462	ANGPT2	O15123	gi|4557315	1i84S	1	377	376	c.37	56.4949	Fibrinogen_C(1.00E-33)
548100	UVRAG	Q9P2Y5	gi|21687212	1i84S	1	348	347	f.48	34.3897	C2(0.00014);HTH_1(0.04)
582540	TAF7	Q15545	gi|119582370	1jchA	1	349	348	a.2	33.7693	TAFII55_N(1.50E-59)
51502	unknown	Q12880	gi|483915	1jchA	1	238	237	a.252	35.1967	Transposase_22(9.30E-104);Prominin(0.00045);Seryl_tRNA_N(0.00057);Sec34(0.0011);EzrA(0.0013);GAS(0.0013);Atg14(0.0017);IncA(0.0036);ArAE_2_N(0.0036);Spectrin(0.0039);zf-C4H2(0.0046);ATG16(0.0049);KLRAQ(0.0069);DUF1664(0.0079);Med2(0.013);Syntaxin-6_N(0.016);TBPIP(0.017);Sec8_exocyst(0.026);Dynamin_M(0.029);Reo_sigmaC(0.03);AAA_13(0.048);DUF3287(0.071);LPP(0.078);BLOC1_2(0.078);Lectin_N(0.079);Mod…
570010	SPC25	Q9HBM1	gi|10190716	1y1uA	1	224	223	a.2	36.7302	Spindle_Spc25(1.30E-21);Spc7(5.70E-05);DUF3584(0.0033);DUF4407(0.0044);SKA2(0.0074);Fez1(0.02);Atg14(0.037);Exonuc_VII_L(0.059);PI3K_P85_iSH2(0.085);TPR_5(0.097)
554187	FUT8	Q9BYC5	gi|18265338	2de0X	1	308	307	a.138	30.7351	IncA(0.075)
554186	FUT8	Q546E0	gi|30410728	2de0X	1	575	574	c.14	30.2601	SH3_9(1.80E-10);SH3_1(2.20E-05);SKI(0.08);NodZ(0.081)
49533	KIF1B	O60333	gi|41393559	2dfsA	216	998	782	a.2	35.4235	Kinesin_assoc(3.90E-79);Kinesin(3.40E-49);FHA(3.40E-08);Yop-YscD_cpl(0.00017)
1484744	unknown	unknown	gi|12698039	2qp2A	1	668	667	c.1	30.6479	MACPF(1.30E-06)
581537	PIK3R1	P27986	gi|32455248	2shpA	301	613	312	b.55	36.2036	PI3K_P85_iSH2(1.30E-65);SH2(1.20E-18);AAA_13(2.90E-05);Laminin_I(0.00086);Lant_dehydr_C(0.0012);Mod_r(0.0034);DUF4201(0.0089);IncA(0.022)
553866	TRIM9	Q9C026	gi|12407405	2v5yA	298	506	208	a.252	30.6007	fn3(0.0016)
==Cluster_21=======================================================
DomID	GeneID	UniProt	GI	PDB	Start	End	Len	NNfold	NNdist	Pfam
49223	unknown	unknown	gi|16945966	2elbA	1	339	338	a.177	38.8073	BAR_3(1.70E-71);PH(4.70E-15);PH_11(0.00037);BAR(0.0064);PH_8(0.013);Exonuc_VII_L(0.022)
594796	OPHN1	O60890	gi|4505507	2elbA	1	361	360	a.177	31.4241	BAR_3(3.90E-76);PH(2.10E-06);DUF1073(0.035)
551384	APPL2	Q8NEU8	gi|24586663	2elbA	1	391	390	a.177	35.4737	BAR_3(6.70E-68);PH(6.00E-09);PH_9(0.0011);Pox_RNA_pol_35(0.0085);PH_2(0.0092);DUF3263(0.064)
582596	ARHGAP26	Q9UNA1	gi|7662208	2elbA	1	371	370	a.177	33.985	BAR_3(8.50E-86);PH(4.50E-11);IMD(3.60E-05)
573970	HSF2BP	O75031	gi|5901980	1y1uA	1	334	333	a.177	34.7112	DUF383(0.0014);Exonuc_VII_L(0.0084);DUF1409(0.025)
580470	ARHGAP10	A1A4S6	gi|50843948	2elbA	1	375	374	a.238	32.7644	BAR_3(1.40E-87);PH(6.70E-09);IMD(0.04)
559697	ACAP1	Q15027	gi|7661880	2elbA	1	369	368	a.238	47.8762	BAR_3(3.70E-68);PH(1.50E-15);PH_11(0.046);PH_8(0.096)
548192	CCDC90B	Q9GZT6	gi|20149663	1i84S	1	254	253	a.238	33.7356	DUF1640(1.40E-57);JAKMIP_CC3(3.90E-05);Vac_Fusion(0.088)
588583	unknown	A0A024R771	gi|51095093	2oevA	236	631	395	a.238	32.5886	DUF4041(0.0032)
51683	SNX7	Q9UNH6	gi|30582333	2dybA	1	336	335	a.238	30.5874	PX(4.20E-26);DUF4502(0.0073);NuA4(0.089)
566095	APOE	A0A0S2Z3D5	gi|4557325	1b68A	1	217	216	a.47	55.6328	Apolipoprotein(4.70E-39);DIT1_PvcA(0.003);Apo-CIII(0.0046);DUF883(0.011);Phage_Mu_Gam(0.026);Prominin(0.04);ApoLp-III(0.045);CHASE6_C(0.049);Baculo_PEP_C(0.082)
583573	MCUR1	Q96AQ8	gi|16877163	1epwA	152	359	207	a.47	41.3303	DUF1640(9.00E-58);HALZ(0.091)
560740	unknown	unknown	gi|27894341	1i84S	1	209	208	a.47	38.1644	Filament(2.70E-44);CENP-F_leu_zip(0.00053);Kinetocho_Slk19(0.015);POX(0.022);PRKCSH_1(0.039);TPR_7(0.046);HMMR_N(0.048);DUF1664(0.07);TBPIP(0.076);KIP1(0.094)
58062	unknown	unknown	gi|62739427	1i84S	1	197	196	a.47	37.8384	Filament(5.00E-52);Spc7(0.0078);IlvC(0.021);Prominin(0.032);CENP-F_leu_zip(0.035);DivIC(0.082);DUF724(0.093)
574609	THOC5	A0A024R1D6	gi|50959115	1i84S	1	410	409	a.47	50.8011	FimP(4.20E-113);DUF4611(0.028)
548744	HYOU1	B3KXH0	gi|5453832	1i84S	236	876	640	a.47	41.3972	HSP70(1.10E-51);AbiEi_3_N(0.0051)
594625	SMC1A	Q14683	gi|30581135	2oevA	691	1119	428	a.47	44.9186	NPV_P10(0.0031);TPR_MLP1_2(0.0047);Reo_sigmaC(0.0048);Cytochrom_B562(0.011);FUSC(0.013);APG6(0.055)
579724	NUP54	Q7Z3B4	gi|26051237	1i84S	160	507	347	a.47	40.0914	Nup54(4.80E-45);Regulator_TrmB(0.026)
560867	STAT5A	A8K6I5	gi|21618342	1y1uA	135	711	576	a.47	42.0888	STAT_bind(2.90E-101);STAT_alpha(1.30E-53);SH2(7.20E-12)
560865	STAT5B	P51692	gi|40807020	1y1uA	155	787	632	a.47	45.673	STAT_bind(9.30E-103);STAT_alpha(6.50E-51);SH2(1.20E-11)
567581	TRIM28	Q13263	gi|5032179	1deqA	239	572	333	a.47	41.848	unknown
552386	unknown	A0A024RDQ0	gi|3970829	1i84S	225	814	589	c.37	40.4012	HSP70(5.00E-95)
57042	SMC3	Q9UQE7	gi|4885399	2hydA	924	1217	293	c.37	32.6468	SMC_N(3.10E-31);AAA_21(4.60E-05);Integrase_1(0.0072);ABC_tran(0.012);DUF2019(0.094)
550657	STAT6	P42226	gi|23397678	1y1uA	73	672	599	d.58	40.9404	STAT_bind(1.10E-83);STAT_alpha(6.60E-13);SH2(6.50E-11);STAT_int(0.00018);STAT6_C(0.0031)
560888	PSMC3IP	Q9P2W1	gi|32261320	2dfsA	1	205	204	d.58	31.2801	TBPIP(2.10E-53);Mnd1(4.10E-06);Penicillinase_R(1.00E-05);NPA(0.00085);SKA2(0.00097);Spc24(0.0046);DUF1395(0.0047);Snapin_Pallidin(0.021);Ax_dynein_light(0.022);DUF4407(0.031);FUR(0.036);NPV_P10(0.076)
54027	DSTYK	Q6XUX3	gi|40806179	2id5A	120	520	400	d.58	33.1097	unknown
576837	APPL1	Q9UKG1	gi|6912242	2elbA	1	388	387	d.92	35.544	BAR_3(2.40E-65);PH(6.50E-07);BAR(0.00055);PH_9(0.0068);DUF1664(0.053);PH_2(0.054);Vac14_Fab1_bd(0.06)
579459	EXOC1	A0A024RDA1	gi|30410716	1i84S	1	409	408	d.92	31.7941	Sec3_C(5.80E-56);Sec3-PIP2_bind(1.40E-26);FlaC_arch(0.03)
579457	EXOC1	A0A024RDA9	gi|30410720	1i84S	1	407	406	d.92	32.391	Sec3_C(8.60E-56);Sec3-PIP2_bind(1.40E-26);FlaC_arch(0.03)
==Cluster_22=======================================================
DomID	GeneID	UniProt	GI	PDB	Start	End	Len	NNfold	NNdist	Pfam
548418	MMP1	P03956	gi|4505215	1su3A	1	469	468	d.3	31.3922	Peptidase_M10(9.10E-63);Hemopexin(3.50E-47);PG_binding_1(7.70E-14);Astacin(0.00084);Reprolysin_3(0.0069);Reprolysin_5(0.021);Reprolysin_4(0.028);Peptidase_M54(0.032);Peptidase_M66(0.034);DUF4953(0.036)
548416	MMP8	P22894	gi|4505221	1su3A	1	467	466	d.3	30.4849	Peptidase_M10(3.80E-62);Hemopexin(1.00E-47);PG_binding_1(1.10E-12);Reprolysin_3(0.0011);Reprolysin_5(0.0097);Reprolysin_4(0.011);DUF4953(0.045);Astacin(0.048)
548417	MMP10	P09238	gi|4505205	1su3A	1	476	475	d.166	30.1166	Peptidase_M10(1.80E-62);Hemopexin(4.20E-48);PG_binding_1(4.90E-11);Astacin(0.0004);Reprolysin_4(0.026);DUF4953(0.047);Reprolysin_3(0.076);Reprolysin_5(0.077)
548421	MMP13	P45452	gi|4505209	1su3A	1	471	470	d.3	30.4661	Peptidase_M10(9.20E-66);Hemopexin(6.00E-46);PG_binding_1(2.90E-12);Reprolysin_4(0.0062);Reprolysin_3(0.013);Astacin(0.016);DUF4953(0.055);Reprolysin_5(0.075)
558284	MMP2	A0A024R6R4	gi|11342666	1ck7A	1	660	659	b.52	30.296	Peptidase_M10(8.90E-69);fn2(7.70E-53);Hemopexin(1.90E-44);PG_binding_1(1.60E-07);Astacin(0.0045);Reprolysin_3(0.035);Reprolysin_5(0.049);Peptidase_M66(0.087)
548415	MMP27	Q9H306	gi|73808268	1su3A	1	513	512	d.92	30.1229	Peptidase_M10(4.80E-57);Hemopexin(7.60E-31);PG_binding_1(3.00E-14);Reprolysin_3(0.0043);Astacin(0.0099);Peptidase_M54(0.023);Reprolysin_5(0.047);DUF4953(0.059);Reprolysin_4(0.065)
590521	MMP16	P51512	gi|13027802	1su3A	1	607	606	d.3	30.7716	Peptidase_M10(3.30E-60);Hemopexin(8.70E-58);DUF3377(1.30E-30);PG_binding_1(8.00E-10);Astacin(5.80E-05);Peptidase_M66(0.033);Peptidase_M54(0.045);Metallopep(0.06);Reprolysin_3(0.096)
550525	MMP19	Q99542	gi|4505213	1su3A	1	508	507	b.60	30.4864	Peptidase_M10(1.70E-48);Hemopexin(4.20E-37);PG_binding_1(1.60E-08);DUF4953(0.0024);Astacin(0.0044);Reprolysin_3(0.0055);Peptidase_M66(0.017);Reprolysin_4(0.047)
548419	MMP3	P08254	gi|4505217	1su3A	1	477	476	b.82	30.4639	Peptidase_M10(3.10E-64);Hemopexin(4.10E-52);PG_binding_1(1.20E-10);Astacin(0.0006);Reprolysin_4(0.0071);DUF4953(0.014);Reprolysin_3(0.019);Reprolysin_5(0.052)
578336	KLHL6	A0A0C4DGF2	gi|21619050	2cn2A	213	494	281	b.52	30.5781	Kelch_1(4.60E-29);Kelch_6(1.10E-19);Kelch_2(2.60E-19);BACK(4.10E-13);Kelch_3(1.70E-11);Kelch_5(6.40E-11);Kelch_4(2.50E-09)
==Cluster_23=======================================================
DomID	GeneID	UniProt	GI	PDB	Start	End	Len	NNfold	NNdist	Pfam
548617	unknown	unknown	gi|4504543	2bg9A	1	360	359	d.14	36.006	Neur_chan_LBD(3.00E-56);Neur_chan_memb(1.00E-29)
590133	CHRNA6	Q15825	gi|4757982	2bg9A	1	355	354	d.14	35.075	Neur_chan_LBD(2.20E-77);Neur_chan_memb(3.00E-54)
556387	CHRNB4	P30926	gi|4502837	2bg9A	1	340	339	d.14	35.2458	Neur_chan_LBD(2.50E-71);Neur_chan_memb(2.10E-50);DUF2417(0.0055)
573347	CHRNA4	B4DK78	gi|4502827	2bg9A	1	359	358	d.14	35.3368	Neur_chan_LBD(4.30E-77);Neur_chan_memb(3.80E-61)
578357	HTR3E	A5X5Y0	gi|47519913	2bg9A	1	357	356	d.14	35.7554	Neur_chan_LBD(1.40E-38);Neur_chan_memb(1.90E-14)
571171	CHRND	Q07001	gi|4557461	2bg9C	1	362	361	d.14	34.0023	Neur_chan_LBD(3.20E-70);Neur_chan_memb(6.40E-44)
559538	CHRNE	Q04844	gi|4557463	2bg9E	1	350	349	d.14	35.1667	Neur_chan_LBD(7.50E-65);Neur_chan_memb(3.70E-37)
578354	HTR3C	Q8WXA8	gi|47519867	2bg9A	1	447	446	d.14	36.3744	Neur_chan_LBD(1.60E-39);Neur_chan_memb(5.60E-17)
556383	CHRNA3	P32297	gi|13543946	2bg9A	1	338	337	d.14	35.0305	Neur_chan_LBD(1.60E-75);Neur_chan_memb(1.00E-48)
578355	HTR3E	A5X5Y0	gi|37574912	2bg9A	1	354	353	d.14	32.6144	Neur_chan_LBD(3.80E-31);Neur_chan_memb(1.50E-16)
555291	CHRNA7	P36544	gi|4502831	2bg9A	1	338	337	d.14	36.3923	Neur_chan_LBD(1.30E-73);Neur_chan_memb(8.00E-41)
556385	CHRNA3	P32297	gi|19923122	2bg9A	1	335	334	d.14	35.6255	Neur_chan_LBD(1.50E-75);Neur_chan_memb(2.40E-46)
562030	ZACN	Q401N2	gi|73611156	2bg9C	1	411	410	d.14	34.1323	Neur_chan_LBD(2.80E-21);Neur_chan_memb(4.40E-06)
579304	CHRNA9	Q9UGM1	gi|70995130	2bg9A	1	354	353	d.14	34.7615	Neur_chan_LBD(5.10E-68);Neur_chan_memb(1.90E-32)
570135	CHRNA1	P02708	gi|4557457	2bg9A	1	346	345	d.14	34.8	Neur_chan_LBD(2.80E-71);Neur_chan_memb(1.60E-49)
52700	unknown	Q5SXY3	gi|1702918	2bg9A	1	340	339	d.14	34.6013	Neur_chan_LBD(7.30E-74);Neur_chan_memb(4.50E-49);DUF2417(0.0096)
570133	CHRNA1	P02708	gi|87567783	2bg9A	1	355	354	d.14	33.2753	Neur_chan_LBD(3.50E-64);Neur_chan_memb(1.20E-42)
556382	CHRNA5	P30532	gi|119619568	2bg9A	1	468	467	c.55	36.7696	Neur_chan_LBD(5.50E-72);Neur_chan_memb(1.30E-61)
57773	CHRNA10	Q9GZZ6	gi|11138123	2bg9A	1	343	342	d.14	35.5869	Neur_chan_LBD(3.80E-64);Neur_chan_memb(3.90E-29)
590131	CHRNB3	Q05901	gi|1702910	2bg9A	1	343	342	d.14	34.8378	Neur_chan_LBD(2.50E-74);Neur_chan_memb(2.50E-45)
559722	CHRNB1	P11230	gi|41327726	2bg9B	1	361	360	d.14	34.5287	Neur_chan_LBD(1.50E-64);Neur_chan_memb(8.90E-46)
548616	HTR3B	O95264	gi|5174469	2bg9A	1	441	440	c.55	37.6378	Neur_chan_LBD(1.30E-48);Neur_chan_memb(1.50E-19)
==Cluster_24=======================================================
DomID	GeneID	UniProt	GI	PDB	Start	End	Len	NNfold	NNdist	Pfam
562882	HAUS1	Q96CS2	gi|34328690	1i84S	1	278	277	a.47	41.5005	DUF3496(0.00081);XhlA(0.037)
562473	EMILIN2	Q9BXX0	gi|60498978	1i84S	392	744	352	a.114	67.6149	BLOC1_2(2.70E-07);DUF1664(7.50E-06);GAS(4.80E-05);Baculo_PEP_C(0.0002);ABC_tran_CTD(0.0018);NPV_P10(0.0023);Bacillus_HBL(0.0024);CREPT(0.0037);DUF5082(0.0041);Sec34(0.013);Exonuc_VII_L(0.02);Fib_alpha(0.028);Apolipoprotein(0.03);RasGAP_C(0.03);SHE3(0.033);DUF1043(0.039);FimP(0.043);SlyX(0.043);DUF4631(0.049);KxDL(0.051);DUF948(0.063);TACC(0.063);Col_cuticle_N(0.066);Tektin(0.07);PI3K_P85_iSH2(0.0…
592547	unknown	unknown	gi|55665535	1i84S	1	351	350	a.137	57.0873	HrpB7(1.40E-05);EzrA(0.0042);Dynein_attach_N(0.011);Exonuc_VII_L(0.023);FAM76(0.028);DUF3450(0.035);DUF5082(0.085)
549109	CCDC77	Q9BR77	gi|14150165	1i84S	1	381	380	a.63	47.0085	unknown
575811	unknown	unknown	gi|4759058	1i84S	1	309	308	a.63	65.4917	SH3BP5(3.10E-97)
548646	unknown	unknown	gi|71773110	1i84S	1	396	395	a.114	65.2513	Apolipoprotein(5.90E-72);ApoLp-III(8.30E-11);Baculo_PEP_C(5.40E-10);YtxH(2.90E-09);DUF883(3.30E-08);DUF1845(8.70E-07);Gp58(6.20E-05);TEA(0.00033);Prominin(0.00039);ApoO(0.00048);KapB(0.00072);Apo-CIII(0.0012);DUF1640(0.0025);OmpH(0.0045);DUF2317(0.0046);DUF1664(0.0049);SAMBD(0.0075);Exonuc_VII_L(0.0083);REF(0.011);VirE(0.024);Phasin(0.036);SpoIISA_toxin(0.043);Fzo_mitofusin(0.056);UPF0118(0.084)
555935	TPM1	A0A0K0K1I0	gi|27597085	2tmaA	1	284	283	a.238	56.3763	Tropomyosin(2.70E-97);Tropomyosin_1(2.40E-41);CLZ(3.40E-07);Laminin_II(8.50E-06);TMF_DNA_bd(0.00013);IncA(0.0012);AAA_13(0.022);ERM(0.029);CENP-F_leu_zip(0.034);COG2(0.05);XhlA(0.051);ATG16(0.058);DUF1664(0.067)
52655	TPM3	P06753	gi|9508585	2tmaA	1	247	246	a.47	45.2074	Tropomyosin(2.00E-86);Tropomyosin_1(1.00E-24);Laminin_II(8.90E-06);TMF_DNA_bd(0.00078);WES_acyltransf(0.045);Reo_sigmaC(0.067);MAD(0.076);DUF1664(0.084);XhlA(0.093)
==Cluster_25=======================================================
DomID	GeneID	UniProt	GI	PDB	Start	End	Len	NNfold	NNdist	Pfam
550331	KRT8	P05787	gi|4504919	1i84S	153	483	330	a.47	51.9933	Filament(2.20E-89);TPR_MLP1_2(6.40E-05);CENP-F_leu_zip(0.00073);Spc7(0.00086);ADIP(0.0026);TraC(0.0045);TSNAXIP1_N(0.0048);BRE1(0.0088);TolA_bind_tri(0.0093);ABC_tran_CTD(0.011);DivIC(0.012);AAA_13(0.018);Cnn_1N(0.018);Baculo_PEP_C(0.021);DUF5082(0.022);ATG16(0.025);HTH_Tnp_Tc3_1(0.026);GAS(0.073);DUF1451(0.08);Jnk-SapK_ap_N(0.081);Fez1(0.081)
550286	KRT6B	P04259	gi|21961227	2i1jA	131	407	276	a.47	56.6662	Filament(7.80E-85);Keratin_2_head(1.30E-12);TPR_MLP1_2(2.80E-08);CENP-F_leu_zip(6.80E-05);AAA_13(0.00089);Spc7(0.0011);Jnk-SapK_ap_N(0.0028);Baculo_PEP_C(0.0046);UPF0184(0.023);DUF4407(0.024);BLOC1_2(0.032);Virulence_fact(0.039);FERM_M(0.039);TSC22(0.041);bZIP_1(0.045);Bap31(0.059);Tropomyosin_1(0.065)
550277	KRT84	Q9NSB2	gi|15431316	1c1gA	142	407	265	a.47	51.4364	Filament(1.80E-76);TPR_MLP1_2(3.20E-09);Keratin_2_head(4.10E-05);DUF5082(0.0016);DUF1664(0.0021);CENP-F_leu_zip(0.0038);DUF4140(0.0048);DUF4407(0.016);KxDL(0.056);Fib_alpha(0.097)
559912	TEKT3	Q9BXF9	gi|13994250	1i84S	138	490	352	a.238	95.4096	Tektin(4.10E-139);Band_7(0.025);EIF4E-T(0.026);DUF3742(0.046)
561087	GFAP	P14136	gi|4503979	2i1jA	1	306	305	a.47	53.7835	Filament(3.60E-79);Filament_head(3.10E-07);DUF1664(0.0049);Spc7(0.023);Reo_sigmaC(0.07)
560778	KRT36	O76013	gi|4504927	1i84S	151	467	316	a.47	49.7833	Filament(8.10E-88);TPR_MLP1_2(0.0008);Lzipper-MIP1(0.0094);Jnk-SapK_ap_N(0.015);Baculo_PEP_C(0.038);DUF1664(0.062);T6SS_VipA(0.091)
560726	KRT25	Q6ZPD6	gi|31559829	1i84S	119	450	331	a.47	62.9166	Filament(9.50E-81);Phage_Mu_Gam(7.40E-05);TPR_MLP1_2(0.0018)
570919	DES	P17661	gi|55749932	2i1jA	149	345	196	a.47	52.4795	Filament(7.50E-65);DUF1664(0.0038);Reo_sigmaC(0.0039);Prefoldin(0.01);Baculo_PEP_C(0.012);HR1(0.014);DUF573(0.027);KLRAQ(0.033);GAS(0.041);TolA_bind_tri(0.064);Spc7(0.086);HMA(0.089)
557376	TEKT5	Q96M29	gi|21389569	1i84S	141	485	344	a.238	79.5199	Tektin(2.00E-127)
1506647	LMNA	P02545	gi|27436948	2i1jA	87	307	220	a.63	68.2347	Filament(2.00E-43);Fez1(0.00063);ATG16(0.00096);TolA_bind_tri(0.0014);Reo_sigmaC(0.0015);Tht1(0.02);TPR_MLP1_2(0.037);Spc7(0.08)
55118	unknown	V9HWE1	gi|44890587	1c1gA	78	338	260	a.47	57.183	Filament(5.60E-81);Filament_head(5.40E-08);Reo_sigmaC(0.0026);TPR_MLP1_2(0.0034);MdcG(0.017);DUF573(0.017);Laminin_II(0.028);Golgin_A5(0.033);DUF1664(0.034);HALZ(0.036);GAS(0.072)
560737	KRT12	Q99456	gi|4557699	1i84S	199	494	295	a.47	51.2943	Filament(3.90E-82);TPR_MLP1_2(0.00082);Myosin_tail_1(0.0049);DUF2944(0.0061);zf-C4H2(0.014);2OG-Fe_Oxy_2(0.031);DUF4407(0.095);PilJ(0.097)
==Cluster_26=======================================================
DomID	GeneID	UniProt	GI	PDB	Start	End	Len	NNfold	NNdist	Pfam
55382	unknown	unknown	gi|19743817	1jv2B	1	725	724	d.92	33.6079	Integrin_beta(3.30E-177);Integrin_B_tail(3.40E-20);EGF_2(4.30E-08)
55384	ITGB1	P05556	gi|19743819	1jv2B	1	727	726	d.92	33.7881	Integrin_beta(3.30E-177);Integrin_B_tail(2.50E-21);EGF_2(4.30E-08)
577512	ITGB5	L7RT22	gi|20127446	1jv2B	1	737	736	c.94	34.4584	Integrin_beta(7.60E-166);Integrin_B_tail(1.30E-17);EGF_2(6.10E-10)
55380	ITGB1	P05556	gi|19743823	1jv2B	1	726	725	d.92	33.0124	Integrin_beta(3.30E-177);Integrin_B_tail(1.10E-20);EGF_2(4.30E-08)
55084	SUV39H2	Q9H5I1	gi|13375930	2r3aA	1	350	349	b.85	30.4701	SET(3.40E-21);Pre-SET(3.40E-15);Chromo(2.90E-10)
574052	ITGB2	P05107	gi|7717438	1jv2B	1	697	696	c.94	32.9228	Integrin_beta(2.20E-173);Integrin_B_tail(6.10E-15);EGF_2(0.0071);hEGF(0.038)
55386	unknown	unknown	gi|19743821	1jv2B	1	728	727	d.92	33.7117	Integrin_beta(3.30E-177);Integrin_B_tail(1.40E-21);EGF_2(4.40E-08)
569899	ITGB6	P18564	gi|9625002	1jv2B	1	716	715	c.94	34.9831	Integrin_beta(2.80E-168);Integrin_B_tail(7.80E-17);EGF_2(2.30E-07);hEGF(0.009)
561194	ITGB3	P05106	gi|47078292	1jv2B	1	712	711	c.94	38.9045	Integrin_beta(1.30E-170);Integrin_B_tail(7.90E-18);EGF_2(2.70E-09)
586769	ITGB8	P26012	gi|37674393	1jv2B	1	682	681	c.94	30.4152	Integrin_beta(1.20E-154);EGF_2(3.40E-08)
==Cluster_27=======================================================
DomID	GeneID	UniProt	GI	PDB	Start	End	Len	NNfold	NNdist	Pfam
575686	ATP2B2	A0A024R2K6	gi|48255951	1iwoA	1	1094	1093	c.80	43.6805	Cation_ATPase_C(2.80E-45);E1-E2_ATPase(3.90E-37);Cation_ATPase(3.30E-18);Hydrolase(9.10E-15);Cation_ATPase_N(7.80E-14);Hydrolase_3(8.70E-07)
53121	ATP1A4	Q13733	gi|153946397	1iwoA	1	1029	1028	e.22	46.2331	E1-E2_ATPase(4.30E-57);Cation_ATPase_C(4.50E-45);Cation_ATPase(6.10E-23);Hydrolase(1.30E-18);Cation_ATPase_N(6.50E-13);Hydrolase_3(8.70E-06);HAD(0.05)
551098	ATP2B1	A0A024RBC7	gi|48255945	1iwoA	1	1067	1066	c.80	42.9811	Cation_ATPase_C(3.70E-45);E1-E2_ATPase(1.60E-37);Cation_ATPase(4.80E-18);Cation_ATPase_N(8.30E-15);Hydrolase(2.70E-14);Hydrolase_3(1.20E-05);DUF2201_N(0.038)
53957	ATP2B4	P23634	gi|119611891	1iwoA	1	1057	1056	c.87	45.5694	Cation_ATPase_C(5.70E-45);E1-E2_ATPase(3.80E-38);Cation_ATPase(3.70E-20);Cation_ATPase_N(1.40E-17);Hydrolase(1.90E-15);Hydrolase_3(2.60E-07)
575684	ATP2B2	A0A024R2E4	gi|48255949	1iwoA	1	1044	1043	c.87	45.642	Cation_ATPase_C(2.60E-45);E1-E2_ATPase(1.90E-37);Cation_ATPase(3.20E-18);Hydrolase(8.40E-15);Cation_ATPase_N(7.30E-14);Hydrolase_3(7.20E-07)
49783	ATP13A2	Q9NQ11	gi|13435129	1iwoA	184	1180	996	e.22	43.4559	E1-E2_ATPase(1.80E-38);Hydrolase(3.20E-16);Cation_ATPase(0.0008)
578567	unknown	unknown	gi|46195745	1iwoA	143	840	697	d.154	35.2937	E1-E2_ATPase(1.70E-33);Hydrolase(1.10E-09);Cation_ATPase_N(2.80E-09);Cation_ATPase(8.60E-06)
551100	ATP2B1	P20020	gi|119617838	1iwoA	1	1071	1070	c.80	42.8666	Cation_ATPase_C(3.70E-45);E1-E2_ATPase(1.60E-37);Cation_ATPase(4.80E-18);Cation_ATPase_N(8.40E-15);Hydrolase(2.70E-14);Hydrolase_3(1.20E-05);DUF2201_N(0.039)
557862	ATP2A1	O14983	gi|27886529	1iwoA	1	1001	1000	c.80	45.5872	E1-E2_ATPase(2.20E-64);Cation_ATPase_C(1.70E-44);Cation_ATPase_N(3.90E-20);Cation_ATPase(5.50E-20);Hydrolase(1.40E-18);Hydrolase_3(4.90E-06);HAD(0.007)
53959	unknown	A0A024R968	gi|119611892	1iwoA	1	1068	1067	c.93	44.5605	Cation_ATPase_C(5.90E-45);E1-E2_ATPase(4.00E-38);Cation_ATPase(3.80E-20);Cation_ATPase_N(1.50E-17);Hydrolase(1.90E-15);Hydrolase_3(2.70E-07)
559472	ATP2A3	A8K9K1	gi|28373109	1iwoA	1	1043	1042	e.22	45.5986	E1-E2_ATPase(3.70E-65);Cation_ATPase_C(1.70E-46);Cation_ATPase(6.70E-21);Hydrolase(2.50E-20);Cation_ATPase_N(1.60E-18);Hydrolase_3(1.60E-06);HAD(0.00039);DUF3106(0.0083)
595822	ATP2B3	Q16720	gi|48255955	1iwoA	1	1066	1065	c.80	44.2916	Cation_ATPase_C(1.50E-46);E1-E2_ATPase(2.40E-38);Cation_ATPase(1.60E-18);Cation_ATPase_N(1.60E-15);Hydrolase(1.90E-15);Hydrolase_3(1.70E-07)
595820	ATP2B3	Q16720	gi|48255953	1iwoA	1	1058	1057	c.80	44.0014	Cation_ATPase_C(1.50E-46);E1-E2_ATPase(2.30E-38);Cation_ATPase(1.60E-18);Cation_ATPase_N(1.60E-15);Hydrolase(1.90E-15);Hydrolase_3(1.60E-07)
==Cluster_28=======================================================
DomID	GeneID	UniProt	GI	PDB	Start	End	Len	NNfold	NNdist	Pfam
573009	unknown	unknown	gi|51475095	1iwoA	1	1047	1046	c.146	44.7679	PhoLip_ATPase_C(1.40E-50);PhoLip_ATPase_N(2.00E-18);Hydrolase(3.20E-13);E1-E2_ATPase(4.20E-11);Cation_ATPase(1.40E-08);Hydrolase_3(0.014)
573010	ATP9A	O75110	gi|119596005	1iwoA	1	926	925	c.146	41.0183	PhoLip_ATPase_C(1.10E-50);PhoLip_ATPase_N(1.60E-18);Hydrolase(3.20E-13);Cation_ATPase(1.00E-08);Hydrolase_3(0.0096)
552305	unknown	unknown	gi|55665993	1iwoA	1	1058	1057	c.146	44.7209	PhoLip_ATPase_C(2.00E-83);PhoLip_ATPase_N(2.50E-24);Cation_ATPase(1.80E-14);E1-E2_ATPase(3.70E-13);Hydrolase(6.30E-07);Colicin_im(0.0027);Hydrolase_3(0.015)
579340	ATP8A1	Q9Y2Q0	gi|17978471	1iwoA	1	1091	1090	c.146	43.5281	PhoLip_ATPase_C(1.80E-86);PhoLip_ATPase_N(4.60E-25);Cation_ATPase(4.40E-13);Hydrolase(4.90E-11);E1-E2_ATPase(2.70E-10);Hydrolase_3(0.00013)
52689	ATP8B2	P98198	gi|119573592	1iwoA	1	1124	1123	c.146	41.9013	PhoLip_ATPase_C(1.90E-87);PhoLip_ATPase_N(1.70E-28);Cation_ATPase(1.70E-12);Hydrolase(4.70E-09);E1-E2_ATPase(2.40E-07);Hydrolase_3(0.00046);DUF3899(0.0052)
563237	ATP9B	B3KSI8	gi|41327760	1iwoA	99	1147	1048	c.146	43.4352	PhoLip_ATPase_C(5.30E-52);PhoLip_ATPase_N(1.70E-18);Hydrolase(4.60E-14);E1-E2_ATPase(1.20E-13);Cation_ATPase(2.20E-08);Hydrolase_3(0.0022);GNVR(0.026)
==Cluster_29=======================================================
DomID	GeneID	UniProt	GI	PDB	Start	End	Len	NNfold	NNdist	Pfam
582537	PCDHB15	B2R708	gi|9256610	1q55A	1	673	672	b.1	47.4123	Cadherin(5.20E-81);Cadherin_2(6.10E-38);Cadherin_3(2.60E-12)
595038	unknown	unknown	gi|14589918	1q55A	1	670	669	b.1	49.0537	Cadherin(8.60E-93);Cadherin_2(4.60E-21);Cadherin_3(2.90E-12)
595979	PCDH11Y	Q9BZA8	gi|14589942	1q55A	108	688	580	b.1	47.4501	Cadherin(3.40E-91);Cadherin_2(1.60E-12);Cadherin_3(2.10E-12)
579216	PCDH7	O60245	gi|14589931	1q55A	1	743	742	b.1	46.1994	Cadherin(2.20E-94);Cadherin_2(1.20E-18);Cadherin_3(4.50E-07);Cadherin_pro(0.0013);He_PIG(0.0037)
552818	PCDH9	Q9HC56	gi|9966883	1q55A	1	668	667	b.1	48.9446	Cadherin(2.20E-93);Cadherin_2(5.30E-19);Cadherin_3(4.20E-15);He_PIG(0.014);Y_Y_Y(0.043)
595045	PCDH11X	Q9BZA7	gi|61814237	1q55A	141	665	524	b.1	46.7791	Cadherin(2.10E-91);Cadherin_3(9.20E-13);Cadherin_2(4.00E-10)
552815	PCDH20	Q8N6Y1	gi|20379898	1q55A	1	708	707	b.1	47.2521	Cadherin(3.80E-69);Cadherin_2(5.90E-13)
582524	unknown	Q96T98	gi|14009465	1q55A	1	587	586	b.1	44.6943	Cadherin(1.10E-68);Cadherin_2(2.60E-40);Cadherin_3(1.60E-14)
582521	PCDHB5	Q9Y5E4	gi|33150746	1q55A	1	677	676	b.1	48.2671	Cadherin(1.80E-80);Cadherin_2(3.40E-34);Cadherin_3(4.80E-13);DUF3823(0.036)
582509	PCDHA13	Q9Y5I0	gi|9256580	1q55A	1	690	689	b.1	48.6841	Cadherin(5.60E-78);Cadherin_2(1.40E-34);Cadherin_3(3.30E-11)
582531	PCDHB13	Q9Y5F0	gi|37181979	1q55A	1	681	680	b.1	46.9629	Cadherin(5.30E-82);Cadherin_2(7.20E-35);Cadherin_3(1.50E-13);DUF4958(0.091)
582572	PCDH1	B4E2D8	gi|27754773	1q55A	1	712	711	b.1	48.4134	Cadherin(6.00E-98);Cadherin_2(6.60E-15);Cadherin_3(4.40E-12);DUF4958(2.20E-05)
595040	PCDH11X	Q9BZA7	gi|61814231	1q55A	1	666	665	b.1	49.6733	Cadherin(8.20E-93);Cadherin_2(4.50E-21);Cadherin_3(1.90E-11)
582519	PCDHB4	Q9Y5E5	gi|9256616	1q55A	1	668	667	b.1	47.1605	Cadherin(2.20E-82);Cadherin_2(2.20E-38);Cadherin_3(3.60E-16)
580542	DCHS2	Q6V1P9	gi|63994831	1q55A	1	700	699	b.1	46.4087	Cadherin(5.30E-76);Cadherin_3(1.80E-11);Cadherin_pro(1.40E-08);TAS2R(0.0028);Cadherin_2(0.031);Sarcoglycan_2(0.043);DUF912(0.063)
582528	PCDHB10	Q9UN67	gi|37182561	1q55A	1	667	666	b.1	47.1377	Cadherin(1.60E-78);Cadherin_2(3.50E-35);Cadherin_3(2.60E-12)
56235	CDHR1	F1T0L2	gi|16933565	1q55A	1	859	858	b.1	42.397	Cadherin(2.80E-73)
==Cluster_30=======================================================
DomID	GeneID	UniProt	GI	PDB	Start	End	Len	NNfold	NNdist	Pfam
590086	ADAM2	Q99965	gi|4585655	2dw0A	171	613	442	d.92	31.8221	Reprolysin(1.30E-73);ADAM_CR(1.30E-23);Disintegrin(9.50E-20);Reprolysin_5(6.70E-06);Reprolysin_3(0.07)
57392	unknown	unknown	gi|57209382	2eroA	197	664	467	d.92	32.9179	Reprolysin(1.90E-74);ADAM_CR(1.90E-33);Reprolysin_5(9.40E-23);Disintegrin(1.20E-20);Reprolysin_3(1.70E-15);Reprolysin_2(4.90E-13);Reprolysin_4(9.20E-13);Peptidase_M66(0.027);Zincin_1(0.053);Peptidase_M57(0.066)
52156	ADAM30	Q9UKF2	gi|37182589	2eroA	161	596	435	c.94	35.0879	Reprolysin(1.30E-36);ADAM_CR(4.20E-29);Disintegrin(1.90E-20);Reprolysin_5(1.40E-09);Reprolysin_3(0.0034);Reprolysin_4(0.0054);Reprolysin_2(0.018)
580733	ADAM29	Q9UKF5	gi|73765552	2dw0A	182	643	461	d.92	34.2103	Reprolysin(1.50E-44);ADAM_CR(9.70E-34);Disintegrin(9.50E-20);Reprolysin_5(1.10E-07);Reprolysin_3(2.40E-07);Reprolysin_2(5.30E-05);Reprolysin_4(0.0002)
554281	ADAM20	O43506	gi|5882229	2eroA	174	649	475	d.92	34.1927	Reprolysin(8.40E-52);ADAM_CR(6.00E-32);Disintegrin(1.10E-19);Reprolysin_5(1.20E-15);Reprolysin_3(3.20E-13);Reprolysin_4(1.20E-09);Reprolysin_2(2.00E-08);NAGidase(0.062)
52767	ADAM15	Q13444	gi|46909590	2eroA	183	650	467	c.94	35.3229	Reprolysin(1.50E-55);ADAM_CR(3.10E-28);Disintegrin(6.00E-22);Reprolysin_5(9.70E-15);Reprolysin_3(2.20E-10);Reprolysin_2(1.20E-07);Reprolysin_4(6.00E-06);Peptidase_M10(0.018);Peptidase_M43(0.079);DUF4953(0.099)
582879	ADAM19	Q8TBU7	gi|15451844	2eroA	193	664	471	d.92	31.3247	Reprolysin(1.30E-65);ADAM_CR(8.50E-33);Reprolysin_5(5.00E-22);Disintegrin(5.00E-21);Reprolysin_3(6.80E-14);Reprolysin_2(1.30E-12);Reprolysin_4(3.30E-08);Peptidase_M66(0.073)
590089	ADAM2	Q99965	gi|23958234	2dw0A	140	601	461	d.92	33.3794	Reprolysin(4.70E-67);ADAM_CR(1.40E-23);Disintegrin(1.00E-19);Reprolysin_5(0.0001);Reprolysin_3(0.067)
590077	ADAM9	Q13443	gi|4501915	2dw0A	203	640	437	d.92	32.9916	Reprolysin(5.10E-71);ADAM_CR(7.70E-34);Reprolysin_5(9.90E-21);Disintegrin(1.90E-19);Reprolysin_3(3.20E-15);Reprolysin_4(6.40E-11);Reprolysin_2(2.40E-10);Peptidase_M57(0.00083);Peptidase_M66(0.0094);Peptidase_M43(0.012);Peptidase_M10(0.015)
590083	ADAM18	Q9Y3Q7	gi|7656861	2dw0A	177	632	455	d.92	32.5807	Reprolysin(9.80E-70);ADAM_CR(9.70E-26);Disintegrin(7.90E-19);Reprolysin_5(5.20E-06);Reprolysin_3(8.80E-06)
==Cluster_31=======================================================
DomID	GeneID	UniProt	GI	PDB	Start	End	Len	NNfold	NNdist	Pfam
577248	DZIP3	Q86Y13	gi|7662244	1fbvA	878	1208	330	a.2	30.7295	zf-RING_2(5.60E-11);zf-rbx1(9.70E-10);zf-C3HC4_2(9.20E-08);zf-C3HC4_3(7.90E-07);zf-C3HC4(1.00E-06);zf-RING_11(1.10E-05);zf-RING_5(1.60E-05);zf-RING_UBOX(0.00068);zf-ANAPC11(0.0034);Zn_ribbon_17(0.015);MADF_DNA_bdg(0.029);zf-RING_4(0.036);Retrotrans_gag(0.043)
589867	TRIM35	Q9UPQ4	gi|17390786	2djaA	99	206	107	a.6	33.8528	zf-B_box(3.40E-07)
590287	TRIM55	Q9BYV6	gi|119607300	2djaA	112	220	108	a.38	31.8777	zf-B_box(3.20E-08);DUF4871(0.021)
588035	TRIM4	Q9C037	gi|51094612	2djaA	82	185	103	a.6	34.4224	zf-B_box(8.90E-10);DUF3039(0.026);Fasciclin(0.056)
554980	TRAF3	A6NHG8	gi|22027620	1tf6A	129	326	197	a.7	38.7191	zf-TRAF(1.80E-18);Fib_alpha(5.90E-07);MPS2(0.00039);ATG16(0.00063);Cast(0.0019);SPATA24(0.0066);ADIP(0.016);Lgl_C(0.056);Spc7(0.077)
583354	TRIM7	Q9C029	gi|44680122	2djaA	120	211	91	a.6	33.9232	zf-B_box(1.60E-10);Laminin_N(0.024)
561997	UNK	Q9C0B0	gi|31419634	1jchA	441	818	377	a.38	30.3272	DUF3450(3.10E-05);zf-C3HC4_3(0.00015);DUF4407(0.0016);Fez1(0.0017);THOC7(0.002);Alanine_zipper(0.0027);APG6(0.013);Prok-RING_4(0.014);Filament(0.02)
50170	FAM76A	Q8TAV0	gi|22749341	1fs9A	1	307	306	a.7	37.5156	FAM76(1.60E-112);GHL13(0.0043)
583358	TRIM7	Q9C029	gi|16076875	2djaA	119	221	102	a.2	35.074	zf-B_box(2.20E-10);Laminin_N(0.028)
592462	unknown	unknown	gi|15208667	2djaA	1	101	100	g.50	30.2588	zf-B_box(7.10E-12)
583371	TRIM52	L0CQ38	gi|14249412	2djaA	223	297	74	g.50	30.3218	zf-B_box(4.70E-10);zf-UBR(0.04)
569098	TRIM43	Q96BQ3	gi|20270353	2djaA	89	176	87	a.2	32.8936	zf-B_box(8.40E-05)
556213	PML	P29590	gi|67089149	1jv2B	1	296	295	a.6	31.397	DUF3583(3.50E-24);zf-B_box(1.30E-08);zf-C3HC4_3(2.90E-05);Prok-RING_4(0.00079);zf-RING_5(0.0017);Cep57_CLD_2(0.0045);zf-RING_UBOX(0.011);OmpH(0.083)
574777	unknown	unknown	gi|55660841	1y0fA	810	1211	401	a.204	34.2314	unknown
562008	TRIM65	Q6PJ69	gi|38679905	2djaA	90	175	85	a.6	30.5936	zf-B_box(1.70E-06)
54514	unknown	A0A024R3T1	gi|119590279	2djaA	78	181	103	a.2	34.0566	zf-B_box(1.10E-10)
588222	TRIM56	Q9BRZ2	gi|30794216	2djaA	135	259	124	a.6	31.9337	zf-B_box(1.10E-08)
583975	unknown	unknown	gi|55961261	2djaA	84	184	100	a.6	34.6037	zf-B_box(1.10E-10);Laminin_N(0.018);zf-UBR(0.02);Phage_integrase(0.021);tRNA_int_endo(0.073)
==Cluster_32=======================================================
DomID	GeneID	UniProt	GI	PDB	Start	End	Len	NNfold	NNdist	Pfam
579357	unknown	X5DNL6	gi|119613437	2bg9A	1	356	355	d.14	35.4608	Neur_chan_LBD(1.60E-50);Neur_chan_memb(8.20E-38);OAD_gamma(0.065)
594002	GLRA2	P23416	gi|40557002	2bg9A	1	360	359	b.96	33.2323	Neur_chan_LBD(7.60E-54);Neur_chan_memb(7.00E-34)
582933	GABRB2	P47870	gi|12548785	2bg9A	1	346	345	d.14	34.7417	Neur_chan_LBD(1.40E-50);Neur_chan_memb(1.40E-37)
579355	GABRA4	P48169	gi|34452723	2bg9A	1	374	373	b.96	32.2966	Neur_chan_LBD(1.60E-50);Neur_chan_memb(9.80E-35)
580583	GLRB	P48167	gi|4504023	2bg9A	1	380	379	b.96	32.4695	Neur_chan_LBD(1.70E-53);Neur_chan_memb(2.70E-27);DUF3267(0.01)
582935	GABRB2	P47870	gi|4503865	2bg9A	1	358	357	d.14	34.855	Neur_chan_LBD(1.60E-50);Neur_chan_memb(1.80E-38)
582940	GABRG2	P18507	gi|38788135	2bg9A	1	383	382	b.96	30.3789	Neur_chan_LBD(7.10E-52);Neur_chan_memb(1.20E-36)
555237	GABRB3	P28472	gi|4503867	2bg9A	1	350	349	b.96	34.7293	Neur_chan_LBD(1.60E-49);Neur_chan_memb(2.00E-38)
585299	unknown	unknown	gi|12314059	2bg9A	1	370	369	b.96	33.4669	Neur_chan_LBD(7.40E-52);Neur_chan_memb(1.20E-32)
582937	GABRA6	Q16445	gi|68563331	2bg9A	1	453	452	b.96	31.4714	Neur_chan_LBD(6.80E-50);Neur_chan_memb(7.70E-38)
595776	GABRQ	Q9UN88	gi|119619830	2bg9A	1	374	373	b.96	34.727	Neur_chan_LBD(5.00E-49);Neur_chan_memb(1.50E-25)
585297	unknown	unknown	gi|4503869	2bg9A	1	393	392	b.96	33.1676	Neur_chan_LBD(1.60E-51);Neur_chan_memb(4.70E-31)
595774	GABRA3	P34903	gi|4557603	2bg9A	1	384	383	b.96	31.6938	Neur_chan_LBD(3.10E-48);Neur_chan_memb(1.00E-32)
555235	GABRB3	B2RCW8	gi|12548788	2bg9A	1	361	360	d.14	35.3894	Neur_chan_LBD(1.70E-49);Neur_chan_memb(6.80E-39);OAD_gamma(0.036)
582973	GABRP	O00591	gi|7657106	2bg9A	1	354	353	b.96	30.1379	Neur_chan_LBD(6.20E-48);Neur_chan_memb(1.50E-22)
582938	GABRA1	P14867	gi|21265168	2bg9A	1	368	367	b.96	32.4737	Neur_chan_LBD(4.30E-51);Neur_chan_memb(1.50E-32)
==Cluster_33=======================================================
DomID	GeneID	UniProt	GI	PDB	Start	End	Len	NNfold	NNdist	Pfam
562742	DSC2	Q02487	gi|13435366	1q55A	1	740	739	b.1	69.3991	Cadherin(3.40E-74);Cadherin_pro(4.90E-19);Cadherin_3(5.80E-05);Cadherin_2(0.00021);He_PIG(0.023)
562739	CDH2	A0A024RC42	gi|14589889	1q55A	1	906	905	b.1	68.9059	Cadherin(2.90E-91);Cadherin_C(6.90E-52);Cadherin_pro(1.40E-30);Cadherin_3(2.20E-10);Cadherin_2(0.0011);He_PIG(0.0021)
562741	DSC3	Q14574	gi|685219	1q55A	1	896	895	b.1	68.2866	Cadherin(7.80E-69);Cadherin_pro(9.00E-25);Cadherin_C(4.20E-07);Cadherin_3(7.90E-07);Cadherin_2(0.008)
558661	CDH1	P12830	gi|6682961	1q55A	1	821	820	b.1	62.6662	Cadherin(1.90E-71);Cadherin_C(6.70E-47);Cadherin_pro(2.20E-31);Cadherin_2(2.40E-05);Cadherin_3(7.20E-05);Gag_p6(0.046)
562744	DSC2	Q02487	gi|13435364	1q55A	1	901	900	b.1	66.2821	Cadherin(1.30E-73);Cadherin_pro(1.10E-18);Cadherin_C(1.50E-06);Cadherin_3(1.50E-05);Cadherin_2(0.00051);He_PIG(0.012)
573203	CDH4	P55283	gi|14589893	1q55A	1	916	915	b.1	73.6886	Cadherin(3.70E-83);Cadherin_C(6.60E-50);Cadherin_pro(1.20E-28);Cadherin_3(1.00E-09);Cadherin_2(3.80E-06);He_PIG(0.00046);PKD(0.089)
562747	DSC1	Q08554	gi|13435361	1q55A	1	894	893	b.1	65.3082	Cadherin(1.00E-86);Cadherin_pro(1.00E-21);Cadherin_2(1.20E-06);Cadherin_C(1.30E-06);Cadherin_3(0.0031)
558476	CDH16	O75309	gi|4757956	1q55A	127	829	702	b.1	62.0661	Cadherin(3.90E-48)
559190	CDH15	P55291	gi|4826669	1q55A	1	814	813	b.1	68.9053	Cadherin(1.00E-73);Cadherin_C(3.10E-48);Cadherin_3(3.20E-08);Cadherin_2(0.089)
562750	DSG4	Q86SJ6	gi|29789445	1q55A	1	853	852	b.1	66.3921	Cadherin(6.80E-62);Cadherin_C(1.20E-05);Cadherin_3(0.0065)
573196	CDH26	Q8IXH8	gi|29570800	1q55A	1	832	831	b.1	66.137	Cadherin(1.30E-58);Cadherin_3(4.50E-09);Cadherin_C(0.039)
558660	CDH1	A0A0U2ZQU7	gi|4757960	1q55A	1	882	881	b.1	74.4681	Cadherin(6.20E-84);Cadherin_C(7.20E-47);Cadherin_pro(1.10E-31);Cadherin_3(4.10E-06);Cadherin_2(3.00E-05);Gag_p6(0.054)
562745	DSC1	Q08554	gi|4826702	1q55A	1	749	748	b.1	65.6489	Cadherin(2.70E-87);Cadherin_pro(5.90E-22);Cadherin_2(6.00E-07);Cadherin_3(0.0011)
558449	CDH5	P33151	gi|1814076	1q55A	1	784	783	b.1	59.75	Cadherin(9.70E-92);Cadherin_C(2.80E-41);Cadherin_3(3.60E-13);Cadherin_2(1.60E-05)
563144	CDH19	Q9H159	gi|37182430	1q55A	1	772	771	b.1	62.3074	Cadherin(2.10E-67);Cadherin_C(3.20E-49);Cadherin_2(2.80E-09);Cadherin_3(5.30E-05)
==Cluster_34=======================================================
DomID	GeneID	UniProt	GI	PDB	Start	End	Len	NNfold	NNdist	Pfam
51015	ORC1	Q13415	gi|31795544	1oz4A	326	861	535	e.22	30.3925	Cdc6_C(3.40E-17);AAA(4.60E-16);AAA_22(6.60E-13);AAA_16(1.30E-11);AAA_19(1.80E-05);AAA_30(0.00021);DUF2075(0.00052);NACHT(0.00064);Zot(0.0012);AAA_11(0.0084);SpoU_methylas_C(0.01)
604196	unknown	unknown	gi|42658686	1q3rA	1	557	556	c.37	33.8992	Cpn60_TCP1(1.20E-101);P5CR_dimer(0.068)
570419	HSPD1	P10809	gi|77702086	1iokA	1	575	574	c.67	33.8425	Cpn60_TCP1(1.70E-85)
586273	TCP1	P17987	gi|12653759	1q3rA	1	556	555	e.22	35.2003	Cpn60_TCP1(3.00E-157)
587385	CCT6A	A0A024RDL1	gi|4502643	1q3rA	1	531	530	c.37	35.7861	Cpn60_TCP1(3.10E-169)
574144	CCT8L2	Q96SF2	gi|7657253	1q3rA	1	557	556	c.37	34.3528	Cpn60_TCP1(6.20E-102);P5CR_dimer(0.032);CoA_binding_2(0.065)
581025	CCT5	P48643	gi|24307939	1q3rA	1	541	540	c.37	34.9203	Cpn60_TCP1(6.50E-160)
52946	unknown	unknown	gi|31542292	1q3rA	1	544	543	c.37	31.9675	Cpn60_TCP1(6.60E-170);DUF1308(0.0085)
591644	DDX58	O95786	gi|27881482	1wp9A	227	771	544	c.124	35.063	DEAD(7.20E-19);ResIII(1.00E-17);Helicase_C(1.20E-16);AAA_22(0.0039);Syntaxin_2(0.0039);AAA_25(0.014);ATP-synt_ab(0.056)
560845	unknown	A0A024R1Y5	gi|15928965	1wp9A	1	512	511	c.124	30.763	Helicase_C(6.40E-20);ResIII(3.80E-18);DEAD(2.20E-16);ERCC3_RAD25_C(0.069);AAA_22(0.071)
54913	unknown	unknown	gi|57162484	2fgeA	1	1037	1036	c.37	37.2095	M16C_assoc(2.30E-84);Peptidase_M16_C(4.90E-38);Peptidase_M16(8.90E-10)
56397	unknown	unknown	gi|55959215	2g47A	1	1019	1018	c.67	41.5359	Peptidase_M16_M(5.00E-106);Peptidase_M16(1.60E-48);Peptidase_M16_C(1.40E-39);Tn916-Xis(0.05)
49507	PIK3CD	O00329	gi|37496959	1e7uA	111	1044	933	d.144	30.7108	PI3_PI4_kinase(9.90E-61);PI3Ka(1.00E-54);PI3K_rbd(4.90E-31);PI3K_C2(5.80E-24);DUF4135(0.021)
588349	unknown	A0A024R720	gi|37674423	1e8yA	158	1102	944	d.144	31.0418	PI3Ka(3.90E-65);PI3_PI4_kinase(1.20E-60);PI3K_rbd(2.80E-29);PI3K_C2(6.50E-15);DUF4135(0.0021);DUF3244(0.032)
569936	IFIH1	Q9BYX4	gi|27886568	1d9xA	286	1025	739	c.37	31.3078	RIG-I_C-RD(4.20E-37);Helicase_C(6.80E-22);ResIII(1.70E-20);DEAD(3.40E-19);AAA_22(0.0024);DUF3638(0.0079)
==Cluster_35=======================================================
DomID	GeneID	UniProt	GI	PDB	Start	End	Len	NNfold	NNdist	Pfam
51736	unknown	Q6IMJ0	gi|37182565	1i84S	1	286	285	a.138	35.4489	Noelin-1(8.50E-50);OLF(9.60E-10);Dynactin_p22(0.023);Baculo_PEP_C(0.05);DUF1664(0.057)
593523	OLFM1	Q6IMJ8	gi|17136143	1i84S	1	271	270	a.47	48.886	Noelin-1(1.30E-49);OLF(2.20E-08);Helo_like_N(0.00031);EzrA(0.0012);Baculo_PEP_C(0.0013);zf-C4H2(0.002);BLOC1_2(0.0058);Lipoprotein_7(0.0061);Reo_sigmaC(0.0096);APG17(0.012);NPV_P10(0.021);IncA(0.021);DUF1664(0.027);Atg14(0.031);DUF4446(0.034);DUF4795(0.039);HrpB2(0.051);Xpo1(0.066);CENP-Q(0.075);Syntaxin_2(0.081)
552795	unknown	A0A024QZ95	gi|37182256	1i84S	1	325	324	a.47	45.5429	FPP(0.0059);DUF1373(0.0086);zf-C4H2(0.053)
51734	unknown	unknown	gi|46575888	2i1jA	1	267	266	a.138	44.4664	Noelin-1(7.00E-50);OLF(2.80E-10);Dynactin_p22(0.022);Helo_like_N(0.03);DUF1664(0.047);Baculo_PEP_C(0.051)
564117	OLFM2	O95897	gi|17157993	1i84S	1	210	209	d.58	38.3172	Noelin-1(2.10E-44);ABC_tran_CTD(0.0023);Helo_like_N(0.0027);DUF1192(0.027);Reo_sigmaC(0.029);DUF1664(0.091)
==Cluster_36=======================================================
DomID	GeneID	UniProt	GI	PDB	Start	End	Len	NNfold	NNdist	Pfam
549745	unknown	unknown	gi|119616947	2i1jA	1	215	214	a.24	47.943	DUF837(3.20E-76);Tho2(0.00086)
549744	FGFR1OP2	Q9NVK5	gi|24308111	2i1jA	1	253	252	a.24	51.3484	DUF837(6.90E-72);Tho2(0.0023);BST2(0.025)
52067	SIKE1	Q9BRV8	gi|13543554	2dfsA	1	207	206	a.24	56.0579	DUF837(2.30E-67);Herpes_BLRF2(0.048)
56400	KIF11	P52732	gi|13699824	1i84S	656	1056	400	a.137	68.6089	Microtub_bind(1.20E-51);Apolipoprotein(8.70E-06);Gag_p17(0.0043);PHA_synth_III_E(0.014);COG2(0.021)
551653	unknown	A0A024RBQ9	gi|19923981	2oevA	1	347	346	a.63	64.3018	IQ(2.40E-05)
